# Supplementary material for: Intraspecific variation among Tetranychid mites for ability to detoxify and to induce plant defenses
Source: Sci Rep. 2017 Feb 27;7:43200. doi: 10.1038/srep43200 (PMC5327432; doi:10.1038/srep43200)
Supplement: Supplemental Table 1 [file srep43200-s1.xlsx]

## Sheet: Summary table
Supplemental Table 1. Summary of RNA-Seq analysis.
	R1	R2	W1	W2
Total number of reads	66411362	68392084	60115954	58005920
Total nucleotides (nt)	5977022580	6155287560	6011595400	5800592000
Total number of contigs	45567	46697	54028	53268
Mean length of contigs (nt)	525	532	435	428
Total number of unigenes	33209	34963	32191	32346
Mean length of ungenes (nt)	883	927	832	796
