# Supplementary material for: Intraspecific variation among Tetranychid mites for ability to detoxify and to induce plant defenses
Source: Sci Rep. 2017 Feb 27;7:43200. doi: 10.1038/srep43200 (PMC5327432; doi:10.1038/srep43200)
Supplement: Supplemental Table 2 [file srep43200-s2.xlsx]

## Sheet: TableS2 Rev (6)
Supplemental Table 2. Genes expressed differently between Red and White strains.
	Length	FPKM					R1/W1 expression				R2/W1 expression				R1/W2 expression				R2/W2 expression				Tetranychus database				Swissprot database
Gene ID	(bp)	R1	R2	W1	W2		Folda	p-value	FDRb		Folda	p-value	FDRb		Folda	p-value	FDRb		Folda	p-value	FDRb		E-valuec	ID	Annotation		E-valuec	Annotation
CL3634.Contig2	292	222.174	173.864	0	0		-	-	-		-	-	-		-	-	-		-	-	-		-	-	-		7e-09	Homo sapiens collagen alpha-2(VIII) chain
Unigene9033	470	20.4037	5.6521	0	0		-	-	-		-	-	-		-	-	-		-	-	-		-	-	-		-	-
Unigene15303	311	18.3663	25.6253	0	0		-	-	-		-	-	-		-	-	-		-	-	-		-	-	-		-	-
CL3662.Contig1	451	12.665	7.8536	0	0		-	-	-		-	-	-		-	-	-		-	-	-		4e-28	tetur10g05520	Hypothetical protein		-	-
CL2265.Contig1	362	12.4493	11.4152	0	0		-	-	-		-	-	-		-	-	-		-	-	-		-	-	-		-	-
Unigene13689	304	11.3769	17.4769	0	0		-	-	-		-	-	-		-	-	-		-	-	-		-	-	-		-	-
Unigene1192	470	6.9127	8.1641	0	0		-	-	-		-	-	-		-	-	-		-	-	-		7e-47	tetur09g04630	Hypothetical protein		-	-
Unigene13589	253	5.1782	38.4998	0	0		-	-	-		-	-	-		-	-	-		-	-	-		-	-	-		-	-
CL3189.Contig1	467	4.9373	3.7923	0	0		-	-	-		-	-	-		-	-	-		-	-	-		6e-52	tetur58g00090	Hypothetical protein		-	-
Unigene10183	1037	4.2953	1.9924	0	0		-	-	-		-	-	-		-	-	-		-	-	-		1e-41	tetur63g00020	Hypothetical protein		-	-
CL2722.Contig4	490	4.2778	4.2166	0	0		-	-	-		-	-	-		-	-	-		-	-	-		-	-	-		-	-
CL3245.Contig4	210	3.9926	33.7332	0	0		-	-	-		-	-	-		-	-	-		-	-	-		-	-	-		-	-
CL443.Contig3	877	3.8839	4.3753	0	0		-	-	-		-	-	-		-	-	-		-	-	-		2e-38	tetur134g00010	Hypothetical protein		3e-18	Danio rerio TIMELESS-interacting protein
Unigene15138	614	3.4992	4.8073	0	0		-	-	-		-	-	-		-	-	-		-	-	-		-	-	-		-	-
Unigene381	2707	3.349	8.1778	0	0		-	-	-		-	-	-		-	-	-		-	-	-		1e-52	tetur63g00020	Hypothetical protein		7e-11	Drosophila melanogaster probable RNA-directed DNA polymerase from transposon BS
Unigene2844	467	3.2541	3.7923	0	0		-	-	-		-	-	-		-	-	-		-	-	-		-	-	-		3e-06	Drosophila funebris RNA-directed DNA polymerase from mobile element jockey
Unigene12119	376	3.0661	5.4951	0	0		-	-	-		-	-	-		-	-	-		-	-	-		-	-	-		-	-
CL324.Contig3	1524	3.0259	4.2609	0	0		-	-	-		-	-	-		-	-	-		-	-	-		0	tetur13g02290	IST1 homolog		5e-62	Bos taurus IST1 homolog
CL3245.Contig3	280	2.8073	22.1374	0	0		-	-	-		-	-	-		-	-	-		-	-	-		-	-	-		-	-
Unigene5069	1695	2.4424	3.1345	0	0		-	-	-		-	-	-		-	-	-		-	-	-		-	-	-		-	-
Unigene1185	326	2.4112	4.5271	0	0		-	-	-		-	-	-		-	-	-		-	-	-		-	-	-		-	-
Unigene3172	374	2.3819	4.7353	0	0		-	-	-		-	-	-		-	-	-		-	-	-		6e-10	tetur109g00040	Peptidylglycine alpha-amidating monooxygenase		-	-
Unigene7547	654	2.3237	29.336	0	0		-	-	-		-	-	-		-	-	-		-	-	-		-	-	-		-	-
CL593.Contig4	1054	2.1876	1.4002	0	0		-	-	-		-	-	-		-	-	-		-	-	-		6e-94	tetur08g06770	Cathepsin B-like		1e-16	Bos taurus cathepsin B
CL3451.Contig1	414	2.0252	4.2778	0	0		-	-	-		-	-	-		-	-	-		-	-	-		3e-09	tetur19g02500	Conserved hypothetical protein		-	-
CL550.Contig1	590	1.8652	13.0073	0	0		-	-	-		-	-	-		-	-	-		-	-	-		-	-	-		-	-
Unigene12017	1057	1.7352	5.0265	0	0		-	-	-		-	-	-		-	-	-		-	-	-		2e-10	tetur114g00020	Hypothetical protein TcasGA2 TC006075		-	-
CL3481.Contig2	804	1.6946	2.2027	0	0		-	-	-		-	-	-		-	-	-		-	-	-		-	-	-		-	-
Unigene10762	732	1.575	2.0162	0	0		-	-	-		-	-	-		-	-	-		-	-	-		-	-	-		-	-
CL86.Contig9	1498	1.3993	1.1822	0	0		-	-	-		-	-	-		-	-	-		-	-	-		0	tetur27g00340	Cytochrome P450 CYP392E7		4e-59	Homo sapiens cytochrome P450 2J2
Unigene2038	804	1.3687	1.8356	0	0		-	-	-		-	-	-		-	-	-		-	-	-		1e-09	tetur02g11500	Ataxin 3 variant ref		-	-
Unigene2846	734	1.3565	10.0533	0	0		-	-	-		-	-	-		-	-	-		-	-	-		1e-44	tetur32g01820	UDP-xylose and UDP-N-acetylglucosamine transporter		2e-37	Macaca fascicularis UDP-xylose and UDP-N-acetylglucosamine transporter
Unigene12225	588	1.3368	3.0119	0	0		-	-	-		-	-	-		-	-	-		-	-	-		2e-08	tetur63g00020	Hypothetical protein		-	-
CL2639.Contig1	588	1.2477	6.0238	0	0		-	-	-		-	-	-		-	-	-		-	-	-		1e-31	tetur01g02460	Diacylglycerol kinase		9e-09	Mus musculus diacylglycerol kinase theta
Unigene1551	4859	0.6687	5.7101	0	0		-	-	-		-	-	-		-	-	-		-	-	-		-	-	-		-	-
Unigene1577	1988	0.6063	2.9695	0	0		-	-	-		-	-	-		-	-	-		-	-	-		-	-	-		-	-
Unigene1625	2052	0.4597	1.87	0	0		-	-	-		-	-	-		-	-	-		-	-	-		1e-119	tetur12g01380	S-formylglutathione hydrolase		1e-54	Bos taurus S-formylglutathione hydrolase
Unigene10857	1843	0.4549	1.9219	0	0		-	-	-		-	-	-		-	-	-		-	-	-		4e-136	tetur02g09340	Cuticular protein analogous to peritrophins 1-A		-	-
Unigene1558	3012	0.3828	1.5679	0	0		-	-	-		-	-	-		-	-	-		-	-	-		-	-	-		-	-
Unigene1591	3135	0.3343	1.4123	0	0		-	-	-		-	-	-		-	-	-		-	-	-		-	-	-		-	-
Unigene1562	3098	0.3045	1.3339	0	0		-	-	-		-	-	-		-	-	-		-	-	-		-	-	-		-	-
Unigene1627	4740	0.2543	0.9341	0	0		-	-	-		-	-	-		-	-	-		-	-	-		9e-08	tetur06g01110	IAP2 protein		3e-09	Drosophila melanogaster apoptosis 1 inhibitor
CL187.Contig21	5051	0.2075	1.8115	0	0		-	-	-		-	-	-		-	-	-		-	-	-		-	-	-		-	-
Unigene1633	7401	0.1487	0.9572	0	0		-	-	-		-	-	-		-	-	-		-	-	-		3e-122	tetur12g01380	S-formylglutathione hydrolase		2e-57	Bos taurus S-formylglutathione hydrolase
CL187.Contig4	6812	0.1077	1.1699	0	0		-	-	-		-	-	-		-	-	-		-	-	-		-	-	-		-	-
Unigene1564	11433	0.1008	0.5938	0	0		-	-	-		-	-	-		-	-	-		-	-	-		5e-122	tetur12g01380	S-formylglutathione hydrolase		4e-57	Bos taurus S-formylglutathione hydrolase
CL2710.Contig2	1045	0	0	18.0505	10.4079		-	-	-		-	-	-		-	-	-		-	-	-		8e-104	tetur10g03680	Similar to Drosophila protein pangolin; transcription factor 7-like 2)		6e-49	Drosophila melanogaster protein pangolin, isoforms A/H/I
CL2913.Contig2	426	54.1251	5.543	0	0.1403		-	-	-		-	-	-		8.5916	1.8455e-06	1.9915e-05		5.3041	2.9465e-64	7.0896e-62		-	-	-		-	-
Unigene3258	3116	3.3635	11.5565	0	0.0192		-	-	-		-	-	-		7.4527	1.4011e-93	3.1085e-91		9.2334	6.2296e-08	2.0285e-06		-	-	-		-	-
Unigene5785	554	291.81	432.625	0	1.9416		-	-	-		-	-	-		7.2316	-	-		7.7997	2.9933e-43	4.992e-41		-	-	-		-	-
Unigene10497	950	17.817	14.6029	0	0.1258		-	-	-		-	-	-		7.146	1.2406e-34	8.9338e-33		6.859	6.7787e-51	1.2569e-48		-	-	-		-	-
CL3508.Contig1	2031	16.1776	34.4432	0	0.1765		-	-	-		-	-	-		6.5182	1.3048e-173	5.7055e-171		7.6084	0.5942	0.82729		1e-07	tetur24g01640	Putative golgin, subfamily A, related to golga4		2e-07	Caenorhabditis elegans laminin-like protein epi-1
Unigene2026	1856	11.9714	26.3995	0	0.161		-	-	-		-	-	-		6.2164	5.8026e-121	1.7164e-118		7.3573	0.366	0.68862		-	-	-		-	-
Unigene14729	2334	8.8461	23.7751	0	0.128		-	-	-		-	-	-		6.1108	1.0129e-137	3.4729e-135		7.5372	0.012587	0.093811		-	-	-		-	-
Unigene1585	10097	0.3581	1.8709	0	0.0059		-	-	-		-	-	-		5.9235	5.6167e-49	5.6301e-47		8.3088	0.33092	0.6531		3e-89	tetur11g01570	Carboxyl/cholinesterase		5e-53	Bungarus fasciatus acetylcholinesterase
Unigene412	2270	5.8174	13.2629	0	0.1053		-	-	-		-	-	-		5.7878	1.0065e-73	1.6415e-71		6.9767	0.083467	0.32269		-	-	-		-	-
Unigene8552	1486	49.9696	81.24	0	0.9652		-	-	-		-	-	-		5.6941	2.4073e-280	1.5454e-277		6.3952	4.1656e-07	1.2157e-05		-	-	-		-	-
Unigene14523	1116	2.7234	2.1159	0	0.0535		-	-	-		-	-	-		5.6697	1.8455e-06	1.9879e-05		5.3056	0.010075	0.079726		-	-	-		-	-
Unigene1631	15048	0.1811	1.628	0	0.004		-	-	-		-	-	-		5.5006	1.4395e-63	1.9923e-61		8.6689	0.0046617	0.044661		1e-125	tetur12g01380	S-formylglutathione hydrolase		9e-61	Bos taurus S-formylglutathione hydrolase
CL633.Contig2	905	2.9531	2.6092	0	0.066		-	-	-		-	-	-		5.4836	1.8455e-06	1.99e-05		5.305	0.29895	0.62318		-	-	-		-	-
Unigene1596	3009	1.7067	14.3217	0	0.0397		-	-	-		-	-	-		5.4259	2.7951e-110	7.5977e-108		8.4948	0.0038685	0.038501		2e-126	tetur12g01380	S-formylglutathione hydrolase		2e-61	Bos taurus S-formylglutathione hydrolase
Unigene9615	3688	7.616	19.7684	0	0.1782		-	-	-		-	-	-		5.4175	2.4611e-174	1.092e-171		6.7936	0.0063488	0.056371		-	-	-		-	-
Unigene5905	799	3.0825	26.5981	0	0.0748		-	-	-		-	-	-		5.3649	4.0663e-55	4.737e-53		8.4741	0.8878	0.9616		-	-	-		-	-
CL1237.Contig1	496	4.8599	28.5644	0	0.1205		-	-	-		-	-	-		5.3338	1.0209e-36	7.8982e-35		7.889	0.021066	0.13529		2e-37	tetur05g06080	Zinc finger protein of the C2H2 type		2e-24	Mus musculus PR domain zinc finger protein 1
Unigene13606	1008	6.9663	30.1607	0	0.1779		-	-	-		-	-	-		5.2913	7.8216e-76	1.3184e-73		7.4055	0.16991	0.47757		-	-	-		-	-
Unigene5802	1177	1.959	20.5638	0	0.0508		-	-	-		-	-	-		5.2691	8.4493e-63	1.1535e-60		8.6611	0.076948	0.30787		-	-	-		-	-
Unigene2819	1286	11.8579	31.4445	0	0.3253		-	-	-		-	-	-		5.1879	2.1564e-96	4.8554e-94		6.5949	0.050441	0.23603		-	-	-		-	-
CL1805.Contig2	2080	1.0077	1.561	0	0.0287		-	-	-		-	-	-		5.1339	1.1399e-08	1.7602e-07		5.7653	0.19916	0.51748		1e-89	tetur19g01080	Hypothetical protein		1e-18	Homo sapiens mucin-2
Unigene4373	800	5.1093	30.6234	0	0.1494		-	-	-		-	-	-		5.0959	5.16e-62	7.013e-60		7.6793	2.1914e-06	5.7086e-05		-	-	-		-	-
Unigene1619	1635	2.2435	17.3308	0	0.0731		-	-	-		-	-	-		4.9397	5.982e-72	9.5497e-70		7.8893	0.82649	0.94449		-	-	-		-	-
Unigene1620	4020	0.4562	2.0559	0	0.0149		-	-	-		-	-	-		4.9363	1.8318e-21	7.7953e-20		7.1083	0.75685	0.91175		7e-08	tetur06g01110	IAP2 protein		3e-09	Drosophila melanogaster apoptosis 1 inhibitor
Unigene1158	980	5.5611	40.0581	0	0.1829		-	-	-		-	-	-		4.9262	1.013e-98	2.3331e-96		7.7749	0.29796	0.62152		8e-21	tetur33g00270	Dual-specificity tyrosine-		6e-24	Mus musculus dual specificity protein kinase CLK1
Unigene1540	4176	0.4267	2.6859	0	0.0143		-	-	-		-	-	-		4.8991	4.4648e-29	2.6414e-27		7.5532	0.8228	0.94202		-	-	-		-	-
Unigene2724	661	2.6955	24.5599	0	0.0904		-	-	-		-	-	-		4.8981	4.4625e-42	3.9718e-40		8.0858	0.004652	0.044596		-	-	-		-	-
Unigene1630	11493	0.155	0.8732	0	0.0052		-	-	-		-	-	-		4.8976	5.0026e-26	2.5979e-24		7.3917	0.003594	0.036286		5e-122	tetur12g01380	S-formylglutathione hydrolase		4e-57	Bos taurus S-formylglutathione hydrolase
CL2225.Contig3	725	4.8428	3.6641	0	0.1649		-	-	-		-	-	-		4.8762	1.7342e-06	1.8836e-05		4.4738	0.37416	0.68883		8e-48	tetur13g00310	Hypothetical protein		-	-
Unigene1526	5111	0.3383	2.7143	0	0.0117		-	-	-		-	-	-		4.8537	5.9426e-36	4.4491e-34		7.8579	0.028633	0.16457		-	-	-		-	-
Unigene8120	1851	4.6429	11.9597	0	0.1614		-	-	-		-	-	-		4.8463	3.2482e-52	3.6298e-50		6.2114	1.1388e-07	3.5894e-06		-	-	-		-	-
Unigene1543	4552	0.3684	2.3992	0	0.0131		-	-	-		-	-	-		4.8136	2.5858e-28	1.486e-26		7.5168	0.19653	0.51348		-	-	-		9e-33	Caenorhabditis elegans ribonucleoside-diphosphate reductase large subunit
Unigene1618	6092	0.2753	1.7927	0	0.0098		-	-	-		-	-	-		4.8121	2.5858e-28	1.4832e-26		7.5151	0.23294	0.55356		-	-	-		-	-
CL4565.Contig2	534	3.1402	3.8692	0	0.1119		-	-	-		-	-	-		4.8106	9.8863e-06	9.3449e-05		5.1118	0.012851	0.095289		1e-28	tetur27g02588	Hypothetical protein		-	-
Unigene14897	1189	6.655	40.7125	0	0.2513		-	-	-		-	-	-		4.727	1.9294e-119	5.6517e-117		7.3399	0.48342	0.76604		-	-	-		-	-
Unigene1539	9489	0.1657	1.1198	0	0.0063		-	-	-		-	-	-		4.7171	1.4966e-27	8.2399e-26		7.4737	0.034164	0.18672		1e-122	tetur12g01380	S-formylglutathione hydrolase		1e-57	Bos taurus S-formylglutathione hydrolase
CL2717.Contig1	864	7.2175	2.733	0	0.2767		-	-	-		-	-	-		4.7051	8.0755e-05	0.00063634		3.3041	2.1826e-06	5.6903e-05		3e-71	tetur05g01910	Homeobox domain		7e-07	Rattus norvegicus homeobox protein DBX1
CL187.Contig10	12395	1.0908	9.7396	0	0.0434		-	-	-		-	-	-		4.6515	2.2711e-300	1.5227e-297		7.81	0.002969	0.031383		-	-	-		3e-32	Caenorhabditis elegans ribonucleoside-diphosphate reductase large subunit
Unigene7440	570	5.0564	36.2484	0	0.2097		-	-	-		-	-	-		4.5917	4.2485e-52	4.7127e-50		7.4334	0.89072	0.9637		-	-	-		-	-
CL589.Contig2	6568	50.2008	355.834	0	2.0927		-	-	-		-	-	-		4.5843	-	-		7.4097	3.9726e-55	8.2925e-53		-	-	-		-	-
Unigene1751	5026	64.8728	458.193	0	2.7228		-	-	-		-	-	-		4.5745	-	-		7.3947	1.1014e-48	1.9838e-46		7e-154	tetur224g00010	Similar to glucose dehydrogenase	9e+69	9e-69	Drosophila melanogaster glucose dehydrogenase
Unigene5921	749	5.6671	52.8066	0	0.2394		-	-	-		-	-	-		4.5651	1.7434e-99	4.0463e-97		7.7852	0.59219	0.82526		-	-	-		-	-
Unigene8143	2175	20.3106	120.645	0	0.8792		-	-	-		-	-	-		4.5299	-	-		7.1004	5.7841e-17	3.9377e-15		-	-	-		-	-
Unigene1597	10255	0.1329	0.7196	0	0.0058		-	-	-		-	-	-		4.5181	3.4564e-19	1.261e-17		6.955	0.63125	0.84124		3e-89	tetur11g01570	Carboxyl/cholinesterase		5e-53	Bungarus fasciatus acetylcholinesterase
Unigene1530	10524	0.4979	3.2534	0	0.0227		-	-	-		-	-	-		4.4551	2.436e-84	4.8039e-82		7.1631	0.0043391	0.0422		4e-89	tetur11g01570	Carboxyl/cholinesterase		5e-53	Bungarus fasciatus acetylcholinesterase
Unigene3499	1321	4.8396	19.4394	0	0.2262		-	-	-		-	-	-		4.4192	3.4142e-61	4.5783e-59		6.4252	0.67045	0.8579		-	-	-		-	-
Unigene1535	4053	0.3103	1.675	0	0.0147		-	-	-		-	-	-		4.3998	1.1296e-17	3.7576e-16		6.8322	0.98362	0.99142		-	-	-		-	-
Unigene1572	4139	0.3039	1.6402	0	0.0144		-	-	-		-	-	-		4.3995	1.1296e-17	3.7494e-16		6.8317	0.98362	0.99136		-	-	-		-	-
CL187.Contig5	3898	0.3226	1.5902	0	0.0153		-	-	-		-	-	-		4.3981	3.6683e-16	1.1124e-14		6.6995	0.37679	0.69219		7e-08	tetur06g01110	IAP2 protein		3e-09	Drosophila melanogaster apoptosis 1 inhibitor
Unigene1542	4262	0.2951	1.5929	0	0.014		-	-	-		-	-	-		4.3977	1.1296e-17	3.7535e-16		6.8301	0.98362	0.99139		-	-	-		-	-
Unigene1557	7337	0.1643	0.6839	0	0.0081		-	-	-		-	-	-		4.3423	3.7775e-13	9.1841e-12		6.3997	0.0015231	0.018227		6e-126	tetur12g01380	S-formylglutathione hydrolase		4e-61	Bos taurus S-formylglutathione hydrolase
Unigene7499	261	4.4171	6.7854	0	0.229		-	-	-		-	-	-		4.2697	5.2336e-05	0.0004269		4.889	0.95787	0.97836		-	-	-		-	-
Unigene8386	1822	30.6307	254.827	0	1.6071		-	-	-		-	-	-		4.2524	-	-		7.3089	0.25111	0.57829		-	-	-		-	-
Unigene1578	15932	0.0724	0.704	0	0.0038		-	-	-		-	-	-		4.2519	4.4648e-29	2.6362e-27		7.5334	0.030471	0.17253		1e-125	tetur12g01380	S-formylglutathione hydrolase		1e-60	Bos taurus S-formylglutathione hydrolase
Unigene1548	7027	0.4698	4.6625	0	0.0255		-	-	-		-	-	-		4.2035	6.2819e-82	1.1846e-79		7.5145	0.0001099	0.0019287		2e-38	tetur10g01940	Unnamed protein product		6e-36	Rattus norvegicus deoxyuridine 5'-triphosphate nucleotidohydrolase
Unigene16798	907	1.2133	9.7629	0	0.0659		-	-	-		-	-	-		4.2025	5.5369e-23	2.5235e-21		7.2109	0.0048904	0.046317		-	-	-		-	-
Unigene1609	2978	0.3695	1.7841	0	0.0201		-	-	-		-	-	-		4.2003	6.6915e-14	1.733e-12		6.4719	0.14703	0.44709		5e-08	tetur06g01110	IAP2 protein		2e-09	Drosophila melanogaster Apoptosis 1 inhibitor
CL809.Contig2	2694	3.9292	24.3232	0	0.2218		-	-	-		-	-	-		4.1469	9.8075e-157	3.6532e-154		6.7769	0.10705	0.36749		1e-15	tetur05g00220	Hypothetical protein		-	-
Unigene1582	1329	0.7886	3.5535	0	0.045		-	-	-		-	-	-		4.1313	2.1267e-12	4.8173e-11		6.3032	0.030942	0.17434		-	-	-		-	-
Unigene3498	1016	27.8004	251.878	0	1.6469		-	-	-		-	-	-		4.0773	-	-		7.2568	0.18901	0.50107		-	-	-		-	-
Unigene1608	6314	0.3154	1.4959	0	0.0189		-	-	-		-	-	-		4.0607	2.4408e-23	1.1347e-21		6.3065	0.25589	0.58275		-	-	-		1e-32	Caenorhabditis elegans ribonucleoside-diphosphate reductase large subunit
Unigene1559	6872	0.1449	1.2456	0	0.0087		-	-	-		-	-	-		4.0579	3.1863e-22	1.4076e-20		7.1616	0.060098	0.26071		-	-	-		-	-
CL2924.Contig2	1729	0.5759	3.585	0	0.0346		-	-	-		-	-	-		4.057	3.6683e-16	1.109e-14		6.6951	0.0016865	0.019835		2e-19	tetur01g03130	Cconserved hypothetical protein		6e-100	Homo sapiens telomerase Cajal body protein 1
CL2317.Contig2	3148	3.7787	33.4733	0	0.2278		-	-	-		-	-	-		4.0521	2.5593e-256	1.457e-253		7.1991	0.040458	0.20844		-	-	-		-	-
Unigene9450	3722	6.8988	61.2218	0	0.4335		-	-	-		-	-	-		3.9922	-	-		7.1419	0.0047252	0.045133		-	-	-		-	-
CL187.Contig8	12452	0.0758	0.5926	0	0.0048		-	-	-		-	-	-		3.9811	3.4564e-19	1.2656e-17		6.9479	0.017637	0.11864		4e-89	tetur11g01570	Carboxyl/cholinesterase		6e-53	Bungarus fasciatus acetylcholinesterase
Unigene1552	655	1.4401	6.3089	0	0.0912		-	-	-		-	-	-		3.981	6.6775e-11	1.3272e-09		6.1122	0.62006	0.84104		-	-	-		-	-
Unigene1556	6949	0.1357	1.0619	0	0.0086		-	-	-		-	-	-		3.9799	3.4564e-19	1.2626e-17		6.9481	0.089196	0.33747		-	-	-		-	-
Unigene14500	1795	201.963	1320.93	0	12.8175		-	-	-		-	-	-		3.9779	-	-		6.6873	3.7697e-13	2.0665e-11		-	-	-		-	-
Unigene1613	3532	3.1305	23.5664	0	0.203		-	-	-		-	-	-		3.9468	1.7291e-199	8.4145e-197		6.8591	4.2711e-05	0.00083565		-	-	-		-	-
Unigene3765	1344	16.3369	135.504	0	1.0671		-	-	-		-	-	-		3.9364	-	-		6.9885	4.0336e-06	9.9561e-05		-	-	-	2e-08	2e-08	Plasmodium falciparum ribonucleoside-diphosphate reductase small chain
Unigene1580	5901	0.2842	1.9508	0	0.0203		-	-	-		-	-	-		3.8074	1.3522e-28	7.8762e-27		6.5864	0.093745	0.34435		-	-	-		-	-
Unigene1634	9239	3.8739	32.2033	0	0.2781		-	-	-		-	-	-		3.8001	-	-		6.8555	0.0020121	0.022979		1e-18	tetur04g07410	38K protein	2e+32	2e-32	Caenorhabditis elegans ribonucleoside-diphosphate reductase large subunit
Unigene14822	982	3.3619	38.1731	0	0.2434		-	-	-		-	-	-		3.7879	1.0676e-92	2.3511e-90		7.2931	0.0075221	0.063873		-	-	-		-	-
Unigene1610	6152	0.2641	2.0151	0	0.0194		-	-	-		-	-	-		3.767	7.4164e-31	4.7308e-29		6.6987	0.10674	0.36675		-	-	-		-	-
Unigene1549	2199	0.7149	4.4295	0	0.0544		-	-	-		-	-	-		3.7161	4.3499e-24	2.08e-22		6.3474	0.29635	0.61872		6e-39	tetur10g01940	Unnamed protein product		2e-36	Rattus norvegicus deoxyuridine 5'-triphosphate nucleotidohydrolase
Unigene1752	2896	6.4961	47.8013	0	0.4952		-	-	-		-	-	-		3.7135	-	-		6.5929	0.00026297	0.0041694		-	-	-		-	-
Unigene12014	519	10.2988	57.4406	0	0.806		-	-	-		-	-	-		3.6756	1.9971e-69	2.9393e-67		6.1551	0.51793	0.78182		-	-	-		6e-06	Plasmodium lophurae histidine-rich glycoprotein
CL1223.Contig2	890	2.4141	16.5823	0	0.2014		-	-	-		-	-	-		3.5833	1.0006e-35	7.4361e-34		6.3634	0.60972	0.83858		-	-	-		-	-
CL1096.Contig1	3522	6.2788	45.0877	0	0.526		-	-	-		-	-	-		3.5774	-	-		6.4215	0.00095076	0.012363		-	-	-		-	-
Unigene1576	4982	0.284	1.9551	0	0.024		-	-	-		-	-	-		3.5648	4.3499e-24	2.0767e-22		6.3481	0.36173	0.68401		-	-	-		-	-
CL187.Contig12	5963	0.2197	1.881	0	0.02		-	-	-		-	-	-		3.4575	7.6504e-28	4.251e-26		6.5554	0.025968	0.15487		-	-	-		-	-
Unigene1545	6820	0.1921	1.8177	0	0.0175		-	-	-		-	-	-		3.4564	7.4164e-31	4.7408e-29		6.6986	9.0646e-05	0.0016299		-	-	-		-	-
Unigene1568	15034	0.0732	0.5497	0	0.0079		-	-	-		-	-	-		3.2119	2.3772e-20	9.5127e-19		6.1206	0.035029	0.19		1e-118	tetur12g01380	S-formylglutathione hydrolase		8e-54	Bos taurus S-formylglutathione hydrolase
Unigene1594	12414	0.0844	0.6658	0	0.0096		-	-	-		-	-	-		3.1361	2.3772e-20	9.5001e-19		6.1159	0.066977	0.2825		4e-89	tetur11g01570	Carboxyl/cholinesterase		6e-53	Bungarus fasciatus acetylcholinesterase
Unigene1531	748	6.3052	57.6125	0	0.719		-	-	-		-	-	-		3.1325	8.3934e-101	1.9785e-98		6.3242	0.0011033	0.014006		-	-	-		-	-
Unigene1581	6023	0.261	1.9603	0	0.0298		-	-	-		-	-	-		3.1307	2.9259e-28	1.6688e-26		6.0396	0.099817	0.3572		-	-	-		-	-
Unigene1626	12230	0.0857	0.6758	0	0.0098		-	-	-		-	-	-		3.1284	2.3772e-20	9.4876e-19		6.1077	0.085416	0.32781		4e-89	tetur11g01570	Carboxyl/cholinesterase		6e-53	Bungarus fasciatus acetylcholinesterase
CL187.Contig6	4922	0.4897	3.0584	0	0.0607		-	-	-		-	-	-		3.0121	1.9817e-34	1.4236e-32		5.6549	0.041722	0.21328		-	-	-		-	-
CL1355.Contig2	1600	3.2424	29.1476	0	0.4108		-	-	-		-	-	-		2.9806	1.5624e-107	4.0291e-105		6.1488	0.16171	0.46541		-	-	-		-	-
CL1355.Contig1	800	2.9477	26.9338	0	0.3735		-	-	-		-	-	-		2.9804	1.0082e-50	1.0636e-48		6.1722	0.081351	0.31834		-	-	-		-	-
CL2317.Contig1	1820	3.7431	24.489	0	0.4925		-	-	-		-	-	-		2.926	2.7851e-98	6.3662e-96		5.6359	4.6692e-06	0.00011321		-	-	-		-	-
Unigene7133	1092	1.2477	5.9466	0	0.1642		-	-	-		-	-	-		2.9257	4.9098e-15	1.3704e-13		5.1785	0.036938	0.19473		-	-	-		-	-
CL683.Contig1	297	92.1021	123.234	0	12.2739		-	-	-		-	-	-		2.9076	4.4637e-52	4.9333e-50		3.3277	4.3755e-06	0.00010691		-	-	-		-	-
Unigene8926	801	100.161	825.431	0	14.399		-	-	-		-	-	-		2.7983	-	-		5.8411	0.015641	0.10842		-	-	-		-	-
CL294.Contig1	1793	0.906	1.317	0	0.1333		-	-	-		-	-	-		2.7648	8.0755e-05	0.000636		3.3045	0.046664	0.22857		0	-	Isoleucyl-tRNA synthetase		6e-130	Homo sapiens mitochondrial isoleucine-tRNA ligase
Unigene13692	734	1.8562	26.9429	0	0.3257		-	-	-		-	-	-		2.5107	2.4246e-47	2.3599e-45		6.3702	0.29326	0.61652		-	-	-		-	-
Unigene13565	771	6.7967	54.7453	0	1.3177		-	-	-		-	-	-		2.3668	1.3129e-90	2.8094e-88		5.3766	0.22712	0.54598		-	-			-	-
Unigene12004	319	12.8132	13.8792	0	2.81		-	-	-		-	-	-		2.189	1.9117e-05	0.00017116		2.3043	3.4142e-05	0.00068457		-	-	-		-	-
CL683.Contig3	224	19.885	31.6249	0	8.8039		-	-	-		-	-	-		1.1755	4.8209e-06	4.8453e-05		1.8448	0.00075343	0.010131		-	-	-		-	-
Unigene13033	8818	647.382	1438.04	0.0263	243.24		14.5873	-	-		15.7387	-	-		1.4122	-	-		2.5636	-	-		-	-	-		-	-
Unigene4	760	808.521	527.025	0.6873	2.0444		10.2001	-	-		9.5827	-	-		8.6275	-	-		8.0101	2.8817e-25	2.9113e-23		3e-47	tetur13g00510	Histone_2B		2e-56	Drosophila yakuba histone H2B
CL1554.Contig1	1977	13.8363	13.2877	0.0294	0.0302		8.8784	3.94e-69	6.49e-67		8.8201	3.6709e-144	5.2903e-142		8.8397	3.5108e-68	5.0926e-66		8.7813	0.32202	0.64091		0	tetur10g04010	26S proteasome non-ATPase regulatory subunit 11		1e-158	Rattus norvegicus 26S proteasome non-ATPase regulatory subunit 11
CL1386.Contig1	949	1407.26	863.102	4.8927	5.6674		8.168	-	-		7.4628	-	-		7.956	-	-		7.2507	8.1777e-08	2.6222e-06		3e-71	tetur07g01530	Histone H3		2e-70	Urechis caupo histone H3
CL3288.Contig2	859	48.0106	97.2431	0.2703	0.5566		7.4726	4.97e-215	2.64e-212		8.4909	1.1034e-211	2.5004e-209		6.4306	9.9903e-206	5.0238e-203		7.4488	5.1594e-55	1.0629e-52		3e-62	tetur15g02020	Hypothetical protein		-	-
CL977.Contig3	1144	67.061	58.0526	0.4059	7.1043		7.3682	5.29e-164	2.23e-161		7.1601	-	-		3.2387	2.0118e-83	3.8662e-81		3.0306	6.9586e-59	1.5667e-56		4e-176	tetur12g04631	Cathepsin L	6e+77	6e-77	Sarcophaga peregrina cathepsin L
CL3369.Contig1	1865	76.4267	83.0894	0.5913	32.4272		7.014	-	-		7.1346	-	-		1.2369	7.7616e-61	1.0226e-58		1.3575	0.086856	0.33237		0	tetur28g02490	Unnamed protein product	0	0	Bos taurus mitochondrial aldehyde dehydrogenase
Unigene1201	632	98.9188	105.083	0.8265	0.7565		6.9031	1.16e-162	4.73e-160		6.9903	-	-		7.0308	1.2491e-161	5.0251e-159		7.118	1.0162e-46	1.7599e-44		4e-86	tetur22g02120	PLAT single domain protein		-	-
CL3831.Contig2	1562	4.0929	2.4566	0.0372	0.0765		6.7817	2.66e-10	6.03e-09		6.0452	5.091e-33	1.7749e-31		5.7415	2.5095e-09	4.2418e-08		5.0051	8.7502e-13	4.6747e-11		0	tetur08g03910	Saccharopine dehydrogenase domain-containing protein		2e-42	Homo sapiens saccharopine dehydrogenase-like oxidoreductase
Unigene8068	2736	13.005	3.7759	0.1273	0.0874		6.6747	2.15e-22	1.11e-20		4.8905	3.2599e-178	6.2931e-176		7.2172	1.2502e-23	5.903e-22		5.433	1.1016e-115	4.6295e-113		2e-07	tetur04g02090	Similar to gag-like protein)		-	-
CL4183.Contig4	3581	3.117	2.2255	0.0324	0		6.588	6.75e-20	2.98e-18		6.102	1.6964e-56	9.6988e-55		-	-	-		-	-	-		4e-13	tetur63g00020	Hypothetical protein		1e-15	Drosophila melanogaster probable RNA-directed DNA polymerase from transposon BS
CL4123.Contig2	1050	39.7763	56.5031	0.4422	0.7968		6.4911	1.46e-145	5.34e-143		6.9975	2.3686e-207	5.2535e-205		5.6415	2.8056e-136	9.4055e-134		6.148	0.00048061	0.0069618		2e-12	tetur05g00810	RNA binding		5e-72	Danio rerio eukaryotic translation initiation factor 3 subunit G
CL329.Contig5	682	7.4532	9.9543	0.0851	0		6.4526	6.33e-18	2.48e-16		6.87	3.9382e-26	1.1036e-24		-	-	-		-	-	-		1e-76	tetur06g02130	Apolipoprotein D		-	-
CL508.Contig1	690	6.6073	3.85	0.0841	0		6.2958	2.69e-07	4.13e-06		5.5166	2.2065e-23	5.5694e-22		-	-	-		-	-	-		3e-109	tetur08g00230	Hypothetical protein		-	-
CL771.Contig2	1161	22.4777	5.5931	0.3499	0.1544		6.0054	1.12e-12	3.11e-11		3.9986	6.6533e-127	8.0026e-125		7.1857	4.9098e-15	1.3717e-13		5.1789	1.9996e-19	1.5335e-17		4e-82	tetur20g00020	Hypothetical protein		-	-
CL771.Contig5	1398	17.6551	7.812	0.2906	0.1282		5.9249	4.21e-23	2.22e-21		4.7486	1.5843e-119	1.8082e-117		7.1055	4.9394e-26	2.5784e-24		5.9292	2.8634e-28	3.1122e-26		1e-81	tetur20g00020	Hypothetical protein		-	-
CL752.Contig4	1010	16.9661	13.1509	0.2873	0.0592		5.884	1.63e-30	1.12e-28		5.5165	3.6486e-83	2.9948e-81		8.1628	2.011e-34	1.4412e-32		7.7953	2.4757e-21	2.1147e-19		-	-	-		-	-
CL3905.Contig1	1489	6.4756	2.9735	0.1169	0.1204		5.7917	3.31e-10	7.4e-09		4.6688	4.8253e-47	2.3578e-45		5.7491	4.8203e-10	8.7613e-09		4.6263	0.0011384	0.014285		2e-67	tetur05g01740	Hypothetical protein		-	-
CL3336.Contig1	952	3.1376	4.0306	0.061	0		5.6847	2.66e-10	6.04e-09		6.046	3.5502e-15	5.8404e-14		-	-	-		-	-	-		4e-121	tetur02g04910	Hypothetical protein		-	-
CL91.Contig2	1325	40.4985	16.0392	0.7885	0.5412		5.6826	2.18e-40	2.01e-38		4.3463	3.4868e-254	9.8236e-252		6.2256	9.8083e-44	9.1057e-42		4.8893	0.16576	0.46951		2e-139	tetur08g00270	Hypothetical protein		-	-
CL3246.Contig1	477	12.4141	9.2819	0.2434	0.1253		5.6725	6.18e-11	1.5e-09		5.253	4.2947e-29	1.3246e-27		6.6304	1.1937e-11	2.5489e-10		6.211	4.5277e-09	1.6869e-07		2e-40	tetur08g03480	Hypothetical protein		-	-
CL2288.Contig3	677	42.8047	44.471	0.8573	1.4123		5.6418	3.46e-68	5.64e-66		5.6969	1.569e-137	2.0969e-135		4.9217	5.8803e-62	7.956e-60		4.9767	0.033709	0.18527		4e-81	tetur22g02130	PLAT single domain protein		-	-
Unigene12386	1198	4.8116	13.551	0.0969	0.0998		5.6339	2.79e-41	2.65e-39		7.1277	2.8089e-28	8.4141e-27		5.5913	1.0801e-40	9.2842e-39		7.0851	5.5746e-07	1.5887e-05		6e-87	tetur26g00630	Lipophorin receptor		3e-28	Mus musculus prolow-density lipoprotein receptor-related protein 1
CL2645.Contig2	1065	10.1854	5.8202	0.218	0.0561		5.546	8.4e-14	2.51e-12		4.7387	6.4586e-52	3.4176e-50		7.5043	3.6683e-16	1.1101e-14		6.6969	0.0049928	0.046907		1e-111	tetur27g00130	Unnamed protein product		5e-64	Rattus norvegicus ADP-ribosylation factor-like protein 4A
CL495.Contig6	5045	0.9868	0.4681	0.023	0.0118		5.4231	6.98e-06	8.41e-05		4.3471	3.2867e-24	8.5582e-23		6.3859	1.8455e-06	1.9908e-05		5.31	0.053363	0.24483		0	tetur10g05190	Sodium bicarbonate cotransporter		0	Bos taurus sodium-driven chloride bicarbonate exchanger
CL2710.Contig4	1237	29.2304	29.1109	0.7038	0.4831		5.3762	2.05e-78	3.79e-76		5.3703	8.5384e-168	1.5435e-165		5.919	7.3626e-82	1.3798e-79		5.9131	4.1072e-06	0.0001013		9e-102	tetur10g03690	Pangolin		4e-46	Drosophila melanogaster protein pangolin, isoforms A/H/I
CL2298.Contig1	3269	6.5243	5.5981	0.1598	0.1645		5.3515	1.35e-39	1.22e-37		5.1306	2.405e-99	2.2654e-97		5.3097	5.9977e-39	4.9175e-37		5.0888	1.9513e-10	8.3682e-09		0	tetur10g00150	Putative nucleolin protein Nsr1		2e-07	Homo sapiens neurofilament heavy polypeptide
Unigene4516	624	3.7791	23.6511	0.093	0.0958		5.3447	8.73e-39	7.7e-37		7.9905	6.4046e-12	8.2628e-11		5.3019	3.0095e-38	2.4086e-36		7.9477	1.0632e-09	4.2048e-08		3e-34	tetur20g01660	Hypothetical protein		2e-14	Homo sapiens UHRF1-binding protein 1
CL804.Contig3	4929	5.8792	3.2337	0.1649	0.1212		5.156	1.92e-30	1.3e-28		4.2935	3.4372e-132	4.3696e-130		5.6002	1.637e-32	1.105e-30		4.7377	8.1628e-15	4.9008e-13		0	tetur27g00120	Phosphatidylinositol 4-kinase beta		3e-162	Papio anubis phosphatidylinositol 4-kinase beta
Unigene8327	787	20.9079	17.2524	0.59	1.7465		5.1472	8.22e-29	5.24e-27		4.8699	1.3751e-75	1.0337e-73		3.5815	2.4627e-20	9.8026e-19		3.3043	0.10914	0.37307		1e-57	tetur21g00450	Golgi-associated plant pathogenesis-related protein 1		5e-28	Mus musculus golgi-associated plant pathogenesis-related protein 1
Unigene4715	1497	5.4258	3.3519	0.1551	0.1597		5.1286	5.68e-11	1.38e-09		4.4337	7.0756e-38	2.8224e-36		5.0864	8.6402e-11	1.6983e-09		4.3915	0.75398	0.90951		9e-86	tetur01g06880	Cconserved hypothetical protein		-	-
CL171.Contig1	2873	9.886	9.3491	0.2828	0.2288		5.1275	1.23e-56	1.62e-54		5.047	3.0881e-129	3.8324e-127		5.4332	3.5283e-58	4.4357e-56		5.3527	3.2313e-43	5.3325e-41		0	tetur08g03550	ATP-citrate synthase		0	Mus musculus ATP-citrate synthase
CL2062.Contig2	1040	9.9263	21.286	0.3348	1.6089		4.8899	5.99e-52	7.12e-50		5.9905	1.0413e-46	5.033e-45		2.6252	3.4832e-36	2.6208e-34		3.7258	0.014109	0.10052		9e-110	tetur04g00040	Similar to conserved hypothetical protein		-	-
CL4104.Contig1	1412	4.7875	6.0622	0.1644	0.127		4.864	1.37e-19	5.93e-18		5.2046	6.3927e-31	2.0978e-29		5.2364	3.9298e-20	1.5419e-18		5.5769	1.0127e-05	0.00023046		0	tetur24g00280	Cathepsin B		4e-23	Rattus norvegicus cathepsin B
CL4150.Contig2	6180	14.5846	15.9523	0.5071	0.4738		4.846	1.52e-200	7.54e-198		4.9754	-	-		4.944	4.4645e-201	2.2083e-198		5.0733	3.4197e-06	8.5819e-05		0	tetur26g00090	Predicted ubiquitin protein ligase E3 component n-recognin 2		0	Homo sapiens E3 ubiquitin-protein ligase UBR2
CL4102.Contig2	877	3.7047	28.9444	0.1324	0.0681		4.8064	3.2e-65	4.9e-63		7.7722	2.4186e-15	4.019e-14		5.7656	7.1131e-66	1.0171e-63		8.7314	8.8482e-08	2.8228e-06		5e-91	tetur20g00700	Hypothetical protein		-	-
CL2225.Contig1	3356	3.8568	3.1663	0.1384	0.2493		4.8005	1.02e-21	5.1e-20		4.5159	1.1081e-57	6.4532e-56		3.9514	4.9772e-18	1.693e-16		3.6668	0.82237	0.94193		0	tetur13g00310	Hypothetical protein		4e-143	Homo sapiens metal transporter CNNM4
Unigene13996	629	56.1519	111.215	2.1223	0.8551		4.7256	3.88e-156	1.57e-153		5.7116	1.2716e-153	1.9884e-151		6.0371	2.2223e-169	9.3126e-167		7.023	3.5866e-12	1.7859e-10		2e-95	tetur06g02130	Apolipoprotein D		1e-06	Homo sapiens apolipoprotein D
CL3245.Contig5	369	20.1659	59.9929	0.7864	0.162		4.6805	5.23e-53	6.29e-51		6.2534	3.0586e-33	1.0784e-31		6.9598	2.0194e-57	2.5074e-55		8.5327	7.0432e-07	1.9698e-05		-	-	-		-	-
Unigene9309	2174	3.2059	4.6162	0.1335	0.11		4.5858	1.95e-22	1.01e-20		5.1118	7.2978e-31	2.3923e-29		4.8652	6.6867e-23	3.0384e-21		5.3911	7.3367e-08	2.3621e-06		4e-122	tetur01g14640	Similar to a disintegrin and metalloproteinase with thrombospondin motifs like		4e-17	Dictyostelium discoideum probable serine/threonine-protein kinase DDB_G0282963
Unigene8774	447	3.048	4.6223	0.1298	0.4011		4.5535	8.17e-06	9.71e-05		5.1542	7.8908e-07	6.0556e-06		2.9258	0.00013121	0.00098947		3.5266	0.40795	0.71973		-	-	-		-	-
Unigene15559	341	19.9776	32.8923	0.851	0.3505		4.5531	2.34e-25	1.35e-23		5.2724	4.5057e-30	1.4408e-28		5.8328	7.6504e-28	4.2432e-26		6.5522	8.4074e-12	4.0582e-10		-	-	-		-	-
Unigene2406	571	4.5887	3.6185	0.2033	0.2093		4.4964	3.49e-05	0.000369		4.1537	3.6406e-12	4.7717e-11		4.4544	4.205e-05	0.00035341		4.1117	0.17494	0.48196		2e-97	tetur06g02930	Fibroinase precursor, cathepsin L		6e-49	Pandalus borealis crustapain
CL703.Contig1	722	3.5564	11.8557	0.1608	0.1655		4.4671	2.07e-21	1.01e-19		6.2042	6.6717e-12	8.5898e-11		4.4255	4.2676e-21	1.7884e-19		6.1626	8.7061e-07	2.3967e-05		3e-59	tetur01g03330	ORF73		8e-06	Homo sapiens desmoplakin
CL604.Contig1	3774	8.9421	10.793	0.4152	0.285		4.4287	1.35e-80	2.57e-78		4.7001	2.6951e-141	3.7795e-139		4.9716	4.0076e-86	8.0077e-84		5.243	1.2494e-19	9.7718e-18		0	tetur02g04890	Exportin 7		0	Gallus gallus exportin-7
CL43.Contig1	288	1144.13	1974.94	54.2104	83.207		4.3995	-	-		5.1871	-	-		3.7814	-	-		4.569	1.1225e-218	6.9378e-216		6e-37	tetur08g05010	Cathepsin B		4e-08	Bos taurus cathepsin B
CL2063.Contig1	1359	14.1129	16.9411	0.6833	0.8795		4.3684	7.13e-46	7.53e-44		4.6319	2.9522e-80	2.3433e-78		4.0042	1.6974e-42	1.5333e-40		4.2677	1.0481e-22	9.3589e-21		0	tetur09g06260	Sideroflexin		4e-113	Ovis aries sideroflexin-1
Unigene5933	289	8.1596	16.3413	0.4017	1.0339		4.3443	1.13e-11	2.92e-10		5.3463	7.4689e-11	8.8744e-10		2.9804	1.5581e-09	2.7017e-08		3.9824	0.0058996	0.053497		2e-48	tetur04g07050	Sorbitol dehydrogenase		1e-13	Pongo abelii sorbitol dehydrogenase
Unigene92	2241	1.0055	1.5805	0.0518	0.0533		4.2788	9.61e-09	1.83e-07		4.9313	2.4867e-10	2.8054e-09		4.2376	1.3066e-08	2.0012e-07		4.8901	0.22966	0.55053		0	tetur07g01490	Simila to protein phosphatase 1K		7e-86	Mus musculus mitochondrial protein phosphatase 1K
CL2288.Contig4	713	4.7038	7.8656	0.2442	0.7543		4.2677	4.38e-13	1.26e-11		5.0094	7.7604e-15	1.2433e-13		2.6406	1.3974e-09	2.4399e-08		3.3823	0.072544	0.29851		8e-58	tetur22g02160	PLAT single domain protein		-	-
Unigene4363	432	180.62	69.6918	9.4045	8.4383		4.2635	4.12e-37	3.49e-35		2.8896	-	-		4.4199	3.9166e-39	3.22e-37		3.046	4.2051e-08	1.4056e-06		-	-	-		-	-
Unigene2776	221	4.9795	9.3491	0.2626	0.2704		4.2451	8.17e-06	9.71e-05		5.1539	1.6305e-05	0.00010186		4.2028	9.8863e-06	9.3332e-05		5.1117	0.61038	0.83882		9e-06	tetur09g04920	Apolipoprotein D precursor		-	-
Unigene16929	1962	11.0842	4.9646	0.5916	0.6701		4.2277	4.3e-14	1.31e-12		3.069	6.6824e-89	5.8537e-87		4.048	4.1889e-13	1.0127e-11		2.8892	0.00062141	0.0086021		0	tetur01g08810	Unnamed protein product		4e-57	Mus musculus eukaryotic translation initiation factor 4B
CL2997.Contig2	1129	13.3676	4.9674	0.7197	0.6352		4.2152	5.33e-08	9.07e-07		2.787	5.1173e-62	3.169e-60		4.3954	1.8699e-08	2.8125e-07		2.9672	9.3184e-07	2.5518e-05		0	tetur08g00380	Ves G 1 allergen precursor, putative		7e-35	Bos taurus pancreatic lipase-related protein 2
Unigene12441	4012	15.2428	9.932	0.868	0.8639		4.1343	1.66e-60	2.36e-58		3.5163	2.1939e-243	5.9147e-241		4.1411	4.5467e-60	5.8625e-58		3.5231	0.0010994	0.013979		0	tetur07g01680	Unnamed protein product		1e-38	Dictyostelium discoideum homeobox protein 2
CL1837.Contig2	1659	23.3744	5.8713	1.3644	0.9366		4.0986	3.72e-09	7.44e-08		2.1054	5.2183e-154	8.2005e-152		4.6414	6.7101e-12	1.4681e-10		2.6482	3.0748e-19	2.3354e-17		0	tetur01g08680	Carboxyl/cholinesterase		2e-60	Anopheles stephensi acetylcholinesterase
Unigene1328	323	15.2504	19.1903	0.8984	0.185		4.0853	3.82e-13	1.1e-11		4.4169	1.0968e-20	2.4589e-19		6.3652	3.6683e-16	1.1079e-14		6.6967	0.55146	0.80596		-	-	-		-	-
Unigene6194	227	8.5414	11.7026	0.5114	1.053		4.0619	1.37e-06	1.89e-05		4.5162	8.9645e-09	8.6957e-08		3.02	1.8893e-05	0.0001694		3.4743	0.43636	0.74379		8e-07	tetur19g01080	Hypothetical protein		-	-
CL279.Contig3	1298	1.4534	7.2768	0.0894	0.046		4.023	1.1e-23	5.99e-22		6.3469	1.623e-08	1.5352e-07		4.9817	1.6672e-24	8.1658e-23		7.3055	0.0043863	0.042593		1e-170	tetur02g10050	Unnamed protein product		-	-
CL2489.Contig5	6085	9.6452	2.8619	0.6009	0.3732		4.0046	1.98e-16	7e-15		2.2518	2.0135e-228	4.9581e-226		4.6918	1.6922e-22	7.5419e-21		2.939	7.4838e-34	9.7879e-32		0	tetur20g02910	Ortholog of argonaute-1 (Drosophila_melanogaster)		0	Mus musculus protein argonaute-2
Unigene15558	354	5.033	24.1802	0.3279	0.5064		3.9401	2.07e-21	1.01e-19		6.2044	5.299e-08	4.7415e-07		3.3131	3.9298e-20	1.5399e-18		5.5774	1.1847e-08	4.2243e-07		-	-	-		-	-
CL1638.Contig2	1920	9.9347	8.4553	0.665	0.5602		3.9011	7.09e-27	4.27e-25		3.6684	6.8681e-74	5.0777e-72		4.1485	2.6354e-28	1.5088e-26		3.9158	0.62926	0.83954		0	tetur01g13410	DnaJ		8e-131	Homo sapiens DnaJ homolog subfamily A member 1
CL935.Contig7	3349	1.2048	1.2339	0.0867	0.1071		3.7966	2.31e-08	4.18e-07		3.831	2.4095e-16	4.2476e-15		3.4918	9.6133e-08	1.2937e-06		3.5262	0.40244	0.71894		0	tetur03g05400	Kinesin light chain 1		0	Doryteuthis pealeii kinesin light chain
Unigene2396	346	46.3448	16.2085	3.3549	2.2453		3.7881	1.92e-06	2.58e-05		2.2724	5.3136e-61	3.2204e-59		4.3674	3.9899e-08	5.6811e-07		2.8518	2.4007e-67	6.3588e-65		-	-	-		6e-09	Dictyostelium discoideum uncharacterized protein DDB_G0271670
CL4602.Contig1	941	70.6687	42.032	5.1193	8.7639		3.7871	4.51e-51	5.28e-49		3.0375	6.2e-248	1.7159e-245		3.0114	5.6863e-35	4.1242e-33		2.2618	8.6667e-104	3.3314e-101		1e-66	tetur06g06610	Cystatin		4e-14	Tachypleus tridentatus L-cystatin
CL2975.Contig1	1880	2.9825	7.6931	0.2161	0.2543		3.7868	9.42e-32	6.7e-30		5.1538	3.3986e-22	8.1569e-21		3.5519	1.8645e-30	1.1696e-28		4.919	2.6699e-09	1.0151e-07		0	tetur09g06290	Glycerol-3-phosphate dehydrogenase		3e-124	Drosophila ezoana cytoplasmic glycerol-3-phosphate dehydrogenase [NAD(+)]
Unigene8008	786	5.0669	4.8819	0.3692	0.076		3.7786	1.06e-07	1.73e-06		3.725	4.3129e-16	7.4765e-15		6.059	3.7211e-10	6.8335e-09		6.0053	0.0082159	0.068455		1e-97	tetur04g07770	UDP-glycosyltransferase, teturUGT18		-	-
CL441.Contig2	1229	1.2365	2.1615	0.0944	0		3.7113	1.37e-06	1.89e-05		4.5171	9.9438e-07	7.5132e-06		-	-	-		-	-	-		3e-138	tetur06g04580	Hypothetical protein		-	-
CL1864.Contig2	394	14.8963	9.739	1.1785	1.0617		3.6599	1.77e-06	2.4e-05		3.0468	1.3367e-22	3.2633e-21		3.8105	1.0377e-06	1.1761e-05		3.1974	0.1766	0.48496		1e-38	tetur03g01400	Unnamed protein product		-	-
CL4178.Contig1	308	9.3577	127.458	0.7538	1.7462		3.6339	1.14e-98	2.71e-96		7.4016	1.2058e-11	1.5248e-10		2.4219	4.2989e-91	9.2648e-89		6.1897	0.0025458	0.027718		-	-	-		-	-
Unigene15885	382	20.1655	24.7259	1.6713	2.1901		3.5928	2.98e-17	1.1e-15		3.887	7.6504e-29	2.3456e-27		3.2028	1.6521e-15	4.8068e-14		3.497	0.4325	0.74197		3e-39	tetur09g05360	Actin		1e-38	Xenopus tropicalis cytoplasmic actin 2
Unigene10045	482	30.0066	18.3713	2.5287	4.0914		3.5688	4.93e-12	1.32e-10		2.861	1.1996e-52	6.4348e-51		2.8746	1.0539e-08	1.6366e-07		2.1668	1.6516e-22	1.4542e-20		5e-48	tetur06g03090	Apolipoprotein D related protein		-	-
CL2740.Contig1	1629	9.9401	7.9725	0.8551	0.5503		3.5391	3.51e-19	1.47e-17		3.2209	2.2944e-58	1.3488e-56		4.175	1.0902e-22	4.9096e-21		3.8567	0.00057974	0.008136		1e-123	tetur01g04570	Unnamed protein product		5e-83	Pongo abelii YTH domain family protein 3
Unigene6860	281	32.2623	25.2098	2.8916	4.0407		3.4799	6.74e-11	1.62e-09		3.124	7.4591e-33	2.589e-31		2.9972	4.5057e-09	7.3844e-08		2.6413	2.2655e-06	5.8918e-05		6e-55	tetur04g07050	Sorbitol dehydrogenase		6e-19	Bos taurus sorbitol dehydrogenase
CL3563.Contig1	5680	0.6643	0.5197	0.0613	0.0526		3.4379	2.2e-05	0.000243		3.0837	2.7885e-14	4.3e-13		3.6587	1.1676e-05	0.0001085		3.3045	0.249	0.57603		0	tetur26g02490	Similar to pecanex-like protein 1		0	Homo sapiens pecanex-like protein 1
CL621.Contig3	4205	1.3459	2.1058	0.1242	0.27		3.4378	5.59e-17	2.03e-15		4.0836	8.3788e-21	1.8905e-19		2.3175	2.148e-12	4.8583e-11		2.9633	8.8128e-09	3.1929e-07		0	tetur01g08630	Unnamed protein product		0	Rattus norvegicus protein O-linked-mannose beta-1,2-N-acetylglucosaminyltransferase 1
CL3908.Contig1	1029	4.2778	8.3186	0.3948	0.4646		3.4377	1.81e-17	6.83e-16		4.3971	1.8511e-16	3.2818e-15		3.2028	1.449e-16	4.4839e-15		4.1623	0.009631	0.077126		2e-80	tetur10g00140	Neurocan-like		3e-07	Homo sapiens dentin sialophosphoprotein
Unigene15886	233	16.1932	12.668	1.4946	1.0259		3.4376	2.2e-05	0.000242		3.0834	2.7885e-14	4.2979e-13		3.9804	4.3107e-06	4.3807e-05		3.6262	0.249	0.57594		-	-	-		-	-
CL4059.Contig2	1055	5.9108	3.3573	0.5501	0.6231		3.4256	2.81e-05	0.000302		2.6095	1.0011e-22	2.4595e-21		3.2458	6.7939e-05	0.00054272		2.4298	1.2088e-08	4.3052e-07		3e-29	tetur106g00030	RecName: Full		-	-
CL2255.Contig3	2136	4.0725	2.211	0.3804	0.3917		3.4203	2.35e-06	3.11e-05		2.5391	3.8998e-31	1.2892e-29		3.3781	3.3335e-06	3.4362e-05		2.4969	0.49722	0.77513		0	tetur152g00010	Predicted solute carrier family 2		3e-154	Homo sapiens proton myo-inositol cotransporter
Unigene10928	680	3.622	6.9451	0.3414	0.8788		3.4073	2.83e-10	6.4e-09		4.3465	1.1661e-09	1.2361e-08		2.0432	2.1083e-07	2.6885e-06		2.9824	0.00086722	0.011447		2e-125	tetur07g06460	Cytochrome P450 CYP392A3		9e-30	Mus musculus cytochrome P450 2J6
CL1697.Contig1	2784	4.1599	3.1807	0.3961	0.2791		3.3926	1.1e-12	3.06e-11		3.0054	1.0454e-40	4.4909e-39		3.8977	1.0635e-14	2.8934e-13		3.5105	0.0045769	0.04405		0	tetur19g02740	Pleckstrin homology domain-containing protein		7e-11	Dictyostelium discoideum alpha-protein kinase 1
CL3864.Contig2	1372	0.8785	2.3665	0.0846	0.1307		3.3763	5.08e-08	8.67e-07		4.806	3.1465e-05	0.00018686		2.7488	2.8476e-07	3.5533e-06		4.1784	0.00049839	0.0071765		0	tetur15g03600	DNA primase small subunit		4e-93	Drosophila melanogaster DNA primase small subunit
CL1143.Contig3	1082	4.4557	6.0015	0.4291	0.9942		3.3763	3.67e-12	9.85e-11		3.8059	1.1841e-17	2.2496e-16		2.164	2.7534e-08	4.0368e-07		2.5937	1.1944e-05	0.00026588		-	-	-		-	-
CL4602.Contig2	324	218.507	139.384	21.3169	34.8598		3.3576	1.6e-50	1.85e-48		2.709	1.3146e-238	3.4548e-236		2.648	1.7727e-33	1.2467e-31		1.9994	1.0101e-102	3.836e-100		1e-07	tetur06g01060	Cystatin		-	-
CL2475.Contig2	703	10.0631	6.7178	0.9907	1.4451		3.3445	6.42e-07	9.34e-06		2.7615	4.2011e-25	1.1326e-23		2.7998	1.7547e-05	0.00015856		2.2168	0.085494	0.32783		4e-64	tetur08g07280	DnaJ		1e-49	Torpedo californica cysteine string protein
CL4182.Contig2	1145	2.0595	2.3201	0.2028	0.1566		3.3442	1.51e-05	0.000171		3.5161	3.6062e-09	3.6415e-08		3.7171	6.3682e-06	6.2915e-05		3.889	0.039057	0.20385		5e-08	tetur114g00020	Hypothetical protein TcasGA2 TC006075		-	-
CL356.Contig1	485	100.808	133.281	10.0522	27.8468		3.326	5.87e-103	1.47e-100		3.7289	6.0052e-164	1.0551e-161		1.856	8.0181e-56	9.4871e-54		2.2589	2.3832e-66	6.1573e-64		2e-71	tetur09g04730	Apolipoprotein D precursor	7e-10	7e-10	Homo sapiens apolipoprotein D
CL4672.Contig8	1994	4.0472	3.5526	0.4075	0.9291		3.3121	6.74e-11	1.62e-09		3.124	3.2652e-28	9.7435e-27		2.123	2.1828e-06	2.3264e-05		1.935	0.67237	0.85994		0	tetur02g13040	Antigen B membrane protein		-	-
Unigene17117	207	493.904	383.572	49.9083	44.1702		3.3069	1.09e-96	2.52e-94		2.9421	-	-		3.4831	1.0419e-102	2.4752e-100		3.1184	1.3372e-19	1.0381e-17		-	-	-		6e-11	Galleria mellonella sericin-1 (fragment)
Unigene4642	939	3.6275	6.6011	0.3709	0.2546		3.2899	1.5e-12	4.14e-11		4.1536	1.4301e-12	1.9437e-11		3.8327	1.4085e-13	3.5445e-12		4.6964	0.4257	0.73242		2e-96	tetur03g07920	Glutathione S-transferase, delta class		1e-40	Anopheles gambiae glutathione S-transferase 1, isoform C
CL508.Contig11	720	3.9302	22.1374	0.4031	0.166		3.2854	3.31e-37	2.81e-35		5.7792	1.2471e-10	1.4515e-09		4.5653	6.1943e-40	5.2499e-38		7.0592	0.066125	0.2804		4e-80	tetur01g12420	Hypothetical protein		-	-
CL2322.Contig2	1678	0.9993	3.5181	0.1038	0.1781		3.2671	8.22e-14	2.46e-12		5.0829	1.0134e-06	7.6459e-06		2.4882	3.0953e-12	6.9281e-11		4.304	0.19653	0.51352		0	tetur16g01710	Band 4.1-like protein 4A		6e-95	Homo sapiens band 4.1-like protein 4A
CL3535.Contig2	1317	2.1088	2.9136	0.2203	0.0908		3.2589	1.06e-07	1.73e-06		3.7253	2.1795e-10	2.4759e-09		4.5376	2.5095e-09	4.2442e-08		5.004	0.84441	0.95033		-	-	-		-	-
CL1805.Contig5	2371	1.8565	2.2408	0.1958	0.3025		3.2451	1.44e-09	3.02e-08		3.5166	1.0354e-15	1.7618e-14		2.6176	6.985e-08	9.6058e-07		2.889	0.48027	0.7627		3e-143	tetur19g01080	Hypothetical protein		1e-19	Homo sapiens mucin-5AC (Fragments)
Unigene14563	917	434.424	1758.76	46.2037	113.915		3.233	-	-		5.2504	-	-		1.9311	-	-		3.9485	3.1374e-15	1.9239e-13		9e-37	tetur97g00050	DnaJ	2e-15	2e-15	Drosophila melanogaster DnaJ protein homolog 1
CL2984.Contig1	1240	1.3101	2.1423	0.1404	0.0482		3.2221	5.06e-06	6.32e-05		3.9315	1.7731e-06	1.2931e-05		4.7645	3.4118e-07	4.1931e-06		5.474	0.054517	0.24761		-	-	-		-	-
CL530.Contig4	3531	5.684	7.3561	0.6246	0.5247		3.1859	1.31e-40	1.21e-38		3.5579	1.1234e-65	7.3649e-64		3.4373	4.7968e-43	4.3991e-41		3.8094	3.7818e-22	3.2838e-20		0	tetur16g01540	Hypothetical protein		2e-14	Mus musculus vasculin
Unigene4643	940	3.9023	6.5941	0.4322	0.3179		3.1746	5.25e-12	1.4e-10		3.9314	4.6424e-13	6.5162e-12		3.6177	6.3829e-13	1.52e-11		4.3745	0.62693	0.83875		2e-108	tetur26g01490	Glutathione S-transferase, class delta		4e-38	Anopheles gambiae glutathione S-transferase 1, isoform C
CL966.Contig1	1877	3.6294	2.8306	0.402	0.7323		3.1745	9.66e-08	1.58e-06		2.8158	3.6354e-23	9.0734e-22		2.3092	3.3151e-05	0.00028488		1.9506	0.68372	0.8647		0	tetur18g03530	Germ cell-expressed bHLH-PAS (methoprene-tolerant) homologue		2e-12	Dictyostelium discoideum uncharacterized protein DDB_G0271670
CL960.Contig3	5870	7.0436	3.7713	0.7811	0.6821		3.1727	1.22e-20	5.66e-19		2.2715	4.7856e-133	6.1336e-131		3.3683	9.2278e-23	4.1617e-21		2.467	5.4415e-15	3.2921e-13		0	tetur05g02860	Unnamed protein product		2e-88	Mus musculus eukaryotic translation initiation factor 4 gamma 2
CL2007.Contig2	4326	0.6905	0.6823	0.0805	0.0414		3.1006	2.2e-05	0.000243		3.0833	1.1968e-10	1.3956e-09		4.0599	1.3583e-06	1.5045e-05		4.0427	0.2145	0.53208		0	tetur22g01130	Predicted regulatory protein phosphatase 1		1e-97	Homo sapiens neurabin-1
CL4723.Contig1	562	7.9257	18.3822	0.9295	1.8077		3.092	2.15e-20	9.9e-19		4.3057	3.017e-15	5e-14		2.1324	4.3346e-16	1.3065e-14		3.3461	0.10096	0.35421		7e-58	tetur20g01410	Hypothetical protein		-	-
Unigene4640	939	5.2459	6.9155	0.6181	0.3819		3.0853	3.06e-11	7.57e-10		3.4839	1.0755e-16	1.9375e-15		3.7799	5.2951e-13	1.273e-11		4.1786	0.16053	0.46322		4e-104	tetur26g01450	Glutathione S-transferase, class delta		2e-41	Anopheles gambiae glutathione S-transferase 1, isoform C
CL381.Contig6	449	9.6869	12.4903	1.1634	0		3.0577	8.95e-10	1.92e-08		3.4244	8.9689e-15	1.4289e-13		-	-	-		-	-	-		-	-	-		-	-
Unigene14260	3085	47.341	263.592	5.7193	4.5716		3.0492	-	-		5.5263	-	-		3.3723	-	-		5.8495	5.0641e-20	4.1034e-18		-	-	-		-	-
CL1090.Contig2	932	30.0248	25.6528	3.6742	1.6671		3.0307	8.18e-29	5.22e-27		2.8036	9.6787e-87	8.2251e-85		4.1707	4.3778e-41	3.7956e-39		3.9437	0.0036826	0.037025		2e-107	tetur14g01590	Ras-related protein Rab-2A		6e-109	Lymnaea stagnalis Ras-related protein Rab-2
Unigene1167	964	17.3952	9.1856	2.1674	1.9217		3.0047	2.31e-08	4.18e-07		2.0834	3.4919e-52	1.8572e-50		3.1782	3.93e-09	6.4654e-08		2.257	8.3669e-05	0.0015174		4e-12	tetur06g02090	Hypothetical protein		1e-12	Mus musculus ornithine decarboxylase antizyme 1
CL1718.Contig1	684	3.3709	4.3153	0.4243	0.4368		2.99	9.13e-06	0.000108		3.3463	3.0811e-08	2.824e-07		2.9481	1.1676e-05	0.00010853		3.3044	0.24749	0.57327		-	-	-		-	-
Unigene7011	778	171.892	137.339	21.9326	18.7421		2.9704	2.81e-113	7.82e-111		2.6466	-	-		3.1972	1.2837e-124	3.9123e-122		2.8734	5.0937e-12	2.5086e-10		6e-17	tetur05g05230	Hypothetical protein		-	-
CL4511.Contig1	2812	44.986	28.8657	5.8617	5.0579		2.9401	7.41e-72	1.25e-69		2.3	-	-		3.1529	2.7805e-80	5.1154e-78		2.5127	1.3552e-33	1.7507e-31		0	tetur07g01400	Ceramidase		0	Drosophila pseudoobscura pseudoobscura neutral ceramidase
CL317.Contig3	1975	18.2017	13.1517	2.3804	2.9048		2.9348	1.4e-26	8.37e-25		2.466	1.6993e-107	1.7198e-105		2.6476	1.8131e-22	8.045e-21		2.1787	0.00058042	0.0081418		0	tetur06g01370	Probable carboxypeptidase PM20D1 precursor		5e-101	Mus musculus probable carboxypeptidase PM20D1
CL2928.Contig3	1034	5.5241	3.9964	0.7297	0.7513		2.9204	1.48e-05	0.000168		2.4533	3.2011e-18	6.2607e-17		2.8783	2.0116e-05	0.00017951		2.4112	0.04859	0.23209		1e-50	tetur14g01620	Transcription factor CP2B		2e-06	Dictyostelium discoideum probable serine/threonine-protein kinase MARK-A
CL3569.Contig2	1868	3.0017	3.3182	0.4039	0.7038		2.8937	1.79e-09	3.71e-08		3.0383	9.2862e-18	1.774e-16		2.0925	8.5503e-07	9.8428e-06		2.2372	0.82304	0.94219		0	tetur18g00890	Unnamed protein product		9e-31	Xenopus laevis RNA-binding protein 26
Unigene7720	6966	10.8778	67.3719	1.4747	1.7758		2.8829	-	-		5.5137	1.4107e-220	3.3171e-218		2.6148	-	-		5.2456	0.036618	0.19441		5e-09	tetur03g00500	Similar to pre-mRNA splicing factor ATP-dependent RNA helicase PRP22		1e-08	Dictyostelium discoideum ATP-dependent RNA helicase dhx8
Unigene4639	879	5.3059	7.0517	0.7263	0.3399		2.869	3.3e-10	7.37e-09		3.2793	7.161e-15	1.1514e-13		3.9644	6.3829e-13	1.5212e-11		4.3748	0.10221	0.35778		2e-102	tetur26g01460	Glutathione S-transferase, class delta		3e-39	Anopheles gambiae glutathione S-transferase 1, isoform C
Unigene10215	351	23.8874	20.1822	3.3071	1.362		2.8526	5.07e-09	9.95e-08		2.6094	1.5759e-25	4.3154e-24		4.1325	3.0719e-13	7.5232e-12		3.8893	0.034896	0.18958		-	-	-		-	-
CL3403.Contig2	578	17.0445	19.916	2.4099	2.9983		2.8223	3.23e-16	1.13e-14		3.0469	1.9499e-29	6.1163e-28		2.5071	2.9607e-14	7.8844e-13		2.7317	0.0075364	0.063977		3e-40	tetur16g00220	Unnamed protein product		7e-06	Danio rerio SUZ domain-containing protein 1
Unigene56	2831	3.7021	2.2938	0.533	0.5277		2.7961	1.27e-06	1.76e-05		2.1055	6.1902e-31	2.0356e-29		2.8106	1.2441e-06	1.3928e-05		2.1199	9.4356e-14	5.292e-12		1e-91	tetur41g00170	Tropomyosin		4e-38	Dermatophagoides farinae Tropomyosin
Unigene15516	1243	0.9696	3.3245	0.1401	0.0962		2.7909	1.7e-09	3.54e-08		4.5686	0.0001408	0.00073732		3.3333	4.7806e-10	8.6944e-09		5.111	0.0054217	0.050071		1e-166	tetur20g01350	Unnamed protein product		6e-17	Rattus norvegicus 1-phosphatidylinositol 4,5-bisphosphate phosphodiesterase delta-1
CL1576.Contig1	1943	22.6279	22.0273	3.2858	2.7681		2.7838	8.88e-49	9.82e-47		2.745	3.4898e-124	4.1184e-122		3.0311	1.1093e-53	1.263e-51		2.9923	5.2453e-12	2.5793e-10		6e-151	tetur04g03970	YY1-associated factor 2		7e-26	Danio rerio RING1 and YY1-binding protein B
Unigene1821	2472	2.5862	2.5075	0.3757	0.411		2.7832	1.62e-08	2.99e-07		2.7386	2.4939e-19	5.1892e-18		2.6536	4.951e-08	6.9609e-07		2.609	0.10537	0.36399		3e-109	tetur04g00040	Similar to conserved hypothetical protein		-	-
Unigene2638	344	25.2874	22.309	3.7118	5.0379		2.7682	1.51e-09	3.15e-08		2.5874	1.1552e-25	3.1913e-24		2.3275	1.14e-07	1.5099e-06		2.1467	0.13826	0.43008		2e-06	tetur01g04020	Fibroin		-	-
CL3505.Contig1	340	19.2658	16.4945	2.902	2.8122		2.7309	3.67e-07	5.54e-06		2.5069	2.0863e-19	4.3672e-18		2.7763	3.023e-07	3.7535e-06		2.5522	0.015693	0.10869		-	-	-		-	-
CL3388.Contig1	1486	1.7985	2.1849	0.2734	0.4022		2.7177	1.24e-05	0.000143		2.9985	1.2731e-08	1.2157e-07		2.1608	0.00012518	0.00095042		2.4416	0.33899	0.66238		1e-148	tetur11g02260	Mitochondrial ribosomal protein L28		1e-33	Xenopus laevis mitochondrial 39S ribosomal protein L28
Unigene13566	491	3.0951	6.0115	0.4728	0.3651		2.7107	3.36e-06	4.33e-05		3.6684	2.2585e-05	0.00013733		3.0836	1.3583e-06	1.5034e-05		4.0414	0.033081	0.18335		-	-	-		-	-
CL588.Contig1	718	4.2331	5.7553	0.6467	0.2497		2.7105	4.44e-07	6.63e-06		3.1537	1.281e-09	1.3488e-08		4.0834	2.4163e-09	4.1003e-08		4.5266	0.78562	0.92758		-	-	-		2e-58	Choristoneura biennis cytochrome c oxidase subunit 1
CL2779.Contig1	1375	8.4988	4.7226	1.3085	1.3473		2.6993	1.01e-05	0.000119		1.8517	4.0646e-33	1.425e-31		2.6572	1.5381e-05	0.00013999		1.8095	7.3693e-12	3.5901e-10		-	-	-		-	-
CL1893.Contig1	1516	4.2171	4.0887	0.6508	0.3548		2.696	3.13e-08	5.5e-07		2.6514	9.846e-19	1.9814e-17		3.5712	7.9111e-11	1.5591e-09		3.5266	0.77695	0.9225		0	tetur32g01850	Hhypothetical protein BRAFLDRAFT 121310		4e-10	Xenopus tropicalis protein maelstrom homolog
Unigene1324	256	8.802	32.2837	1.3603	0.7003		2.6939	2.07e-17	7.73e-16		4.5688	2.1503e-07	1.7875e-06		3.6518	2.1232e-19	7.9186e-18		5.5267	0.24665	0.57427		9e-13	tetur42g00350	SSU rRNA 5		-	-
Unigene15475	1203	4.6609	3.6804	0.7237	0.7948		2.6871	1.38e-05	0.000159		2.3464	1.5291e-16	2.72e-15		2.5519	3.2243e-05	0.0002774		2.2112	0.0051689	0.048302		1e-44	tetur11g04410	Arginine kinase		2e-45	Limulus polyphemus arginine kinase
CL2407.Contig1	857	6.9707	10.3325	1.0836	0.8368		2.6855	9.16e-14	2.72e-12		3.2533	1.5862e-17	2.9936e-16		3.0583	3.7528e-15	1.0622e-13		3.6262	0.097	0.35281		2e-16	tetur37g01050	U6 snRNA-associated Sm-like protein LSm1		1e-38	Homo sapiens U6 snRNA-associated Sm-like protein LSm1
Unigene4341	274	14.9176	12.9269	2.33	1.7448		2.6786	5.2e-05	0.000524		2.472	2.2667e-12	3.0229e-11		3.0959	9.176e-06	8.7282e-05		2.8892	0.014707	0.10357		-	-	-		-	-
CL2091.Contig2	4018	6.8079	5.2157	1.0689	0.9667		2.6711	8.34e-20	3.67e-18		2.2867	1.3611e-74	1.0135e-72		2.8161	2.9543e-21	1.2449e-19		2.4317	0.055607	0.25104		0	tetur02g08980	Cell surface protein with a galactose lectin extracellular domain; putative galactose lectin receptor		1e-27	Drosophila yakuba latrophilin Cirl
CL2375.Contig1	3063	2.2925	1.4455	0.36	0.2731		2.6709	9.64e-05	0.000929		2.0055	2.9901e-20	6.5392e-19		3.0694	1.0971e-05	0.00010261		2.4041	7.8828e-17	5.3319e-15		0	tetur26g01560	Protein phosphatase 1G		5e-118	Drosophila melanogaster probable protein phosphatase CG10417
CL2480.Contig3	1537	51.7892	33.2229	8.1565	5.5211		2.6666	1.38e-38	1.21e-36		2.0262	2.5598e-213	5.8862e-211		3.2296	2.8476e-53	3.2059e-51		2.5892	7.0803e-08	2.2866e-06		2e-61	tetur112g00010	Mid1-interacting protein 1		8e-09	Danio rerio Mid1-interacting protein 1-like
Unigene13604	351	12.5409	11.773	1.9843	2.5538		2.6599	8.1e-06	9.66e-05		2.5688	3.8924e-13	5.5105e-12		2.2959	5.9354e-05	0.00048076		2.2048	0.071154	0.29433		-	-	-		-	-
Unigene8432	341	18.2872	13.8494	2.8935	2.9792		2.6599	1.25e-05	0.000144		2.2589	4.6068e-18	8.9317e-17		2.6178	1.7547e-05	0.00015846		2.2168	0.59002	0.82396		3e-39	tetur189g00020	CG1950-PA		3e-19	Bos taurus ubiquitin carboxyl-terminal hydrolase isozyme L5
Unigene11582	588	104.449	139.551	16.6814	13.1105		2.6465	7.68e-105	1.97e-102		3.0645	1.1671e-163	2.0277e-161		2.994	2.1458e-117	6.166e-115		3.412	0.0019841	0.022701		-	-	-		5e-17	Drosophila melanogaster probable 26S proteasome complex subunit sem1
Unigene13100	289	21.215	25.5333	3.4141	2.8949		2.6355	1.84e-10	4.23e-09		2.9028	1.2823e-17	2.4334e-16		2.8735	2.9941e-11	6.1413e-10		3.1408	0.57782	0.81808		-	-	-		-	-
CL2502.Contig2	1043	2.7633	14.4328	0.4452	0.8021		2.6339	2.06e-32	1.51e-30		5.0188	6.0417e-09	5.9678e-08		1.7845	7.223e-28	4.0209e-26		4.1694	9.6784e-08	3.0783e-06		9e-156	tetur11g03200	Unnamed protein product		3e-16	Dictyostelium discoideum bromodomain-containing protein DDB_G0280777
CL738.Contig1	609	6.4536	6.7854	1.0483	0.9813		2.6221	4.25e-06	5.37e-05		2.6944	1.0584e-11	1.3449e-10		2.7173	2.9256e-06	3.0523e-05		2.7897	0.71977	0.88663		2e-73	tetur30g00420	Mitochondrial intermembrane space import and assembly protein 40		2e-34	Homo sapiens mitochondrial intermembrane space import and assembly protein 40
Unigene14849	386	12.8971	9.9408	2.1051	1.8578		2.6151	8.28e-05	0.000807		2.2395	1.919e-14	3.0021e-13		2.7954	3.6939e-05	0.0003143		2.4198	0.23652	0.56091		2e-31	tetur09g04270	Copper chaperone		-	-
CL1623.Contig2	1587	3.335	2.6039	0.5486	0.3766		2.6039	4.4e-05	0.000453		2.2468	3.3024e-15	5.4529e-14		3.1466	2.9256e-06	3.0544e-05		2.7896	1.6872e-07	5.2138e-06		3e-145	tetur41g00120	cys-loop ligand-gated ion channel, possible allelic variant of tetur36g00090		6e-83	Drosophila melanogaster glutamate-gated chloride channel
CL2160.Contig1	7946	3.1326	2.4517	0.5186	0.7069		2.5947	4.62e-18	1.83e-16		2.2411	6.2235e-66	4.1061e-64		2.1478	2.2777e-13	5.633e-12		1.7942	0.0391	0.20371		0	tetur02g05990	Jumonji/ARID domain-containing_protein		4e-177	Drosophila melanogaster lysine-specific demethylase lid
Unigene9853	1082	57.6335	87.8403	9.5481	9.7206		2.5936	1.93e-127	6.16e-125		3.2016	1.6699e-162	2.8382e-160		2.5678	3.8603e-125	1.1885e-122		3.1758	0.14312	0.43841		1e-105	tetur22g01530	Iethal		5e-17	Drosophila melanogaster heat shock protein 27
CL1805.Contig3	2026	3.8022	3.0595	0.6302	0.4424		2.593	5.53e-07	8.16e-06		2.2794	2.0134e-21	4.6538e-20		3.1034	1.2879e-08	1.9746e-07		2.7899	0.040318	0.20809		1e-83	tetur19g01080	Hypothetical protein		1e-27	Homo sapiens mucin-5AC (fragments)
Unigene15809	261	6.6257	10.1781	1.1119	0.229		2.575	3.85e-05	0.000404		3.1944	1.0329e-05	6.663e-05		4.8547	3.4118e-07	4.1846e-06		5.474	0.23198	0.55231		2e-16	tetur03g00070	Deoxyribose-phosphate aldolase		-	-
Unigene3455	852	11.9936	13.1646	2.0436	2.5251		2.5531	8.77e-14	2.61e-12		2.6875	1.6868e-27	4.9438e-26		2.2479	6.9797e-12	1.5249e-10		2.3823	0.5376	0.80336		2e-132	tetur02g11440	Similar to anaphase-promoting complex subunit 2		-	-
CL271.Contig1	1336	4.3146	5.0814	0.7385	1.0735		2.5466	2.48e-09	5.07e-08		2.7826	4.4629e-16	7.7281e-15		2.0069	2.5723e-07	3.2231e-06		2.2429	0.34566	0.66915		0	tetur07g06730	Unnamed protein product		7e-30	Homo sapiens sodium-dependent glucose transporter 1
CL2975.Contig2	2076	3.4077	3.128	0.5871	0.5757		2.5371	1.02e-07	1.67e-06		2.4136	2.3931e-19	4.986e-18		2.5654	9.2287e-08	1.247e-06		2.4419	3.5406e-06	8.8501e-05		0	tetur09g06290	Glycerol-3-phosphate dehydrogenase		4e-124	Drosophila ezoana cytoplasmic glycerol-3-phosphate dehydrogenase [NAD(+)]
Unigene11870	264	17.6661	22.361	3.0778	2.7163		2.521	1.45e-08	2.71e-07		2.861	3.9915e-13	5.6406e-12		2.7013	4.9194e-09	8.0015e-08		3.0413	0.76297	0.915		-	-	-		-	-
CL2843.Contig3	334	728.777	573.54	127.721	98.5855		2.5125	2.73e-153	1.06e-150		2.1669	-	-		2.886	2.9264e-189	1.3584e-186		2.5404	1.7623e-38	2.5364e-36		-	-	-		6e-21	Dictyostelium discoideum uncharacterized protein DDB_G0271670
CL872.Contig1	577	2.2705	5.6271	0.4024	0.2071		2.4963	7.31e-07	1.06e-05		3.8057	0.00017897	0.0009154		3.4546	6.7406e-08	9.2993e-07		4.764	0.042395	0.21591		4e-66	tetur01g06520	Nup98		4e-12	Dictyostelium discoideum uncharacterized protein DDB_G0274915
Unigene13134	556	17.0592	18.0497	3.0272	4.1918		2.4945	6.4e-12	1.68e-10		2.5759	5.2844e-25	1.4185e-23		2.0249	2.508e-09	4.244e-08		2.1063	0.015592	0.10813		3e-31	tetur12g02180	Unnamed protein product		-	-
Unigene2741	247	116.474	89.6251	20.678	18.8715		2.4938	8.24e-19	3.39e-17		2.1158	1.0912e-72	7.7734e-71		2.6257	3.2476e-20	1.2759e-18		2.2477	0.36229	0.68245		3e-42	tetur599g00010	Beta-tubulin		3e-39	Gadus morhua tubulin beta-1 chain
CL106.Contig1	1630	8.5838	9.9596	1.5311	1.3565		2.487	2.72e-19	1.16e-17		2.7015	4.6224e-36	1.7543e-34		2.6617	1.39e-20	5.6369e-19		2.8762	0.21274	0.52957		0	tetur02g07190	Unnamed protein product		6e-111	Sus scrofa dolichyl-diphosphooligosaccharide protein glycosyltransferase subunit 1
Unigene11806	821	19.3399	24.4473	3.464	4.3673		2.4811	1.21e-24	6.79e-23		2.8192	1.3117e-40	5.6115e-39		2.1468	5.432e-21	2.2606e-19		2.4849	0.73839	0.89782		-	-	-		-	-
CL2928.Contig2	803	6.3954	5.5137	1.1565	1.1907		2.4673	2.35e-05	0.000257		2.2533	5.2186e-14	7.8955e-13		2.4252	3.2243e-05	0.00027764		2.2112	0.064524	0.27484		4e-79	tetur14g01620	Transcription factor CP2B		-	-
CL21.Contig2	1028	2.4978	2.8713	0.4517	0.4651		2.4672	9.72e-05	0.000936		2.6683	1.2679e-07	1.0822e-06		2.425	0.00012273	0.00093536		2.6261	0.15995	0.46258		9e-132	tetur28g01730	3-oxoacyl-acyl-carrier-protein reductase		3e-28	Mesocricetus auratus L-xylulose reductase
CL1535.Contig3	1040	131.41	98.1992	24.0529	16.3764		2.4498	2.26e-75	4.03e-73		2.0295	-	-		3.0044	3.2148e-104	7.886e-102		2.5841	7.9124e-21	6.633e-19		4e-74	tetur07g01660	Hypothetical protein		3e-26	Dictyostelium discoideum uncharacterized protein DDB_G0271670
CL4672.Contig6	2352	2.228	2.1334	0.4195	0.559		2.409	3.95e-06	5.02e-05		2.3464	6.4351e-14	9.6938e-13		1.9948	6.0179e-05	0.00048679		1.9322	0.63668	0.83624		0	tetur02g13040	Antigen B membrane protein		-	-
Unigene11560	296	12.3926	13.9605	2.3529	2.0189		2.397	8.1e-06	9.67e-05		2.5688	4.4678e-10	4.9337e-09		2.6178	2.9256e-06	3.0512e-05		2.7897	0.12882	0.41526		-	-	-		-	-
Unigene7888	1531	14.273	17.5441	2.7295	3.2007		2.3866	1.73e-30	1.18e-28		2.6843	6.4333e-53	3.4748e-51		2.1568	4.7122e-27	2.5343e-25		2.4545	0.31267	0.6311		-	-	-		-	-
CL4698.Contig2	323	7.463	11.8797	1.4375	0.7401		2.3762	1.77e-06	2.4e-05		3.0469	5.6181e-07	4.4056e-06		3.334	4.5495e-08	6.4234e-07		4.0046	0.74304	0.90156		5e-11	tetur37g00460	DNA topoisomerase 2-alpha		-	-
CL3215.Contig1	1102	3.2811	3.7498	0.632	0.705		2.3762	8.1e-06	9.67e-05		2.5688	7.2947e-10	7.8991e-09		2.2185	2.0116e-05	0.00017946		2.4111	0.46731	0.75036		1e-100	tetur20g01010	Similar to ankyrin 2,3/unc44		1e-15	Mus musculus ankyrin-2
CL1721.Contig1	1723	5.5961	5.4819	1.0779	1.2486		2.3762	3.71e-10	8.26e-09		2.3465	4.3825e-24	1.1327e-22		2.1641	5.1593e-09	8.3601e-08		2.1344	5.9129e-05	0.0011167		0	tetur18g01260	Cathepsin A		3e-101	Mus musculus lysosomal protective protein
CL3855.Contig2	2840	2.3249	1.8708	0.4496	0.505		2.3705	1.5e-05	0.000171		2.0569	6.8242e-17	1.2451e-15		2.2028	5.002e-05	0.00041022		1.8893	0.53161	0.79845		0	tetur09g02360	Uunnamed protein product		8e-95	Mus musculus ubiquitin carboxyl-terminal hydrolase 36
Unigene5127	464	26.4273	85.2417	5.1285	9.4018		2.3654	3.91e-69	6.48e-67		4.055	4.4729e-30	1.4317e-28		1.491	2.2614e-53	2.5555e-51		3.1806	0.066756	0.28255		4e-59	tetur09g04920	Apolipoprotein D precursor		5e-11	Mus musculus apolipoprotein D
Unigene2705	292	6.1017	10.1084	1.1926	0.8186		2.3551	2.2e-05	0.000242		3.0834	2.0731e-05	0.00012667		2.898	4.3107e-06	4.3792e-05		3.6263	0.28806	0.62258		2e-22	tetur33g01490	Hypothetical protein		-	-
CL1160.Contig2	299	16.825	29.6152	3.2999	2.998		2.3501	2.18e-13	6.35e-12		3.1658	4.5294e-13	6.3605e-12		2.4885	7.3501e-14	1.9003e-12		3.3043	0.16773	0.47339		8e-49	tetur26g02802	Glutathione S-transferase, class delta		5e-20	Anopheles gambiae glutathione S-transferase 1, isoform C
CL2214.Contig3	3132	11.9797	7.5393	2.3534	3.0338		2.3478	1.47e-14	4.63e-13		1.6797	5.801e-88	5.0115e-86		1.9814	3.0753e-10	5.7065e-09		1.3133	9.9698e-36	1.3783e-33		0	tetur03g07240	Hypothetical protein		-	-
CL1933.Contig2	1209	2.6873	3.6621	0.5281	0.5931		2.3473	1.17e-06	1.63e-05		2.7938	7.0302e-09	6.9094e-08		2.1798	3.2297e-06	3.3395e-05		2.6263	0.88449	0.959		5e-169	tetur17g02910	Phytanoyl-CoA dioxygenase domain-containing protein 1		9e-66	Danio rerio phytanoyl-CoA dioxygenase domain-containing protein 1
Unigene3774	742	1.9775	3.978	0.3911	0.1611		2.3381	9.13e-06	0.000108		3.3464	0.00012817	0.00067789		3.6176	3.4403e-07	4.1991e-06		4.626	0.0010824	0.013807		-	-	-		-	-
Unigene13141	500	7.546	8.855	1.509	1.4342		2.3221	4.36e-06	5.5e-05		2.5529	5.325e-10	5.8308e-09		2.3955	3.2297e-06	3.3372e-05		2.6262	0.79427	0.92906		-	-	-		-	-
Unigene5229	836	2.0685	3.8838	0.4166	0.4289		2.3119	5.38e-06	6.67e-05		3.2207	3.3874e-05	0.00019972		2.2699	7.017e-06	6.8673e-05		3.1788	0.92071	0.9621		8e-08	tetur21g01960	Conserved hypothetical protein		-	-
CL1011.Contig1	2932	0.5898	1.1074	0.1188	0.1427		2.3117	5.38e-06	6.68e-05		3.2206	3.3874e-05	0.00019984		2.0472	1.6107e-05	0.00014638		2.9561	0.74126	0.90005		0	tetur02g03700	UTP-glucose-1-phosphate uridylyltransferase		5e-180	Cricetulus griseus UTP-glucose-1-phosphate uridylyltransferase
Unigene5248	816	24.596	24.5971	4.9789	4.4673		2.3045	3.11e-19	1.31e-17		2.3046	8.2551e-47	4.0149e-45		2.4609	9.6607e-21	3.9604e-19		2.461	2.4437e-24	2.3271e-22		-	-	-		-	-
Unigene11817	605	7.1025	17.5636	1.439	2.9633		2.3033	6.29e-18	2.47e-16		3.6095	4.0608e-11	4.9299e-10		1.2611	2.2143e-12	4.9971e-11		2.5673	0.55299	0.80763		-	-	-		-	-
CL1234.Contig1	9233	2.2248	17.0073	0.4526	0.3883		2.2974	-	-		5.2318	1.0646e-47	5.2762e-46		2.5184	-	-		5.4528	5.9086e-19	4.4028e-17		0	tetur02g10290	Probable JmjC domain-containing histone demethylation protein 1C		0	Homo sapiens probable JmjC domain-containing histone demethylation protein 2C
CL3704.Contig1	955	137.784	115.284	28.1993	31.4755		2.2887	3.32e-81	6.45e-79		2.0315	1.0104e-294	3.1916e-292		2.1301	1.2334e-71	1.9484e-69		1.8729	0.037867	0.19873		2e-115	tetur20g02940	Hypothetical protein		-	-
Unigene10845	3152	2.5104	2.7157	0.5156	0.8721		2.2836	1.37e-09	2.88e-08		2.397	3.6546e-19	7.5438e-18		1.5254	4.6603e-06	4.7074e-05		1.6388	0.10217	0.35773		8e-143	tetur43g00080	Vitellogenin		-	-
Unigene395	1114	3.528	7.6838	0.7294	0.9656		2.2741	6.04e-14	1.82e-12		3.397	3.8401e-10	4.2601e-09		1.8694	3.6769e-12	8.1753e-11		2.9923	0.15972	0.46213		1e-24	tetur04g09537	Transposable element Tc3-related transposase		3e-07	Homo sapiens histone-lysine N-methyltransferase SETMAR
Unigene9769	485	41.0579	46.2527	8.4965	6.7769		2.2727	5.96e-23	3.13e-21		2.4446	1.0442e-45	4.9403e-44		2.599	1.4774e-26	7.8479e-25		2.7708	0.16044	0.46348		7e-12	tetur24g02290	Hypothetica protein		1e-06	Mus musculus up-regulated during skeletal muscle growth protein 5
Unigene691	460	45.5677	81.4913	9.4629	8.834		2.2677	8.87e-50	9.99e-48		3.1063	6.6637e-48	3.3131e-46		2.3669	3.9181e-51	4.207e-49		3.2055	0.90139	0.9608		1e-31	tetur22g00260	Similar to ECM 18		7e-06	Pimpla hypochondriaca cysteine-rich venom protein 6
Unigene5056	557	22.5793	32.3251	4.689	4.2915		2.2676	5.55e-22	2.8e-20		2.7853	2.3045e-29	7.2069e-28		2.3954	5.7515e-23	2.6174e-21		2.9131	0.47512	0.75973		3e-33	tetur09g01800	Hypothetical protein		4e-06	Plasmodium falciparum histidine-rich protein
CL1160.Contig1	926	32.766	36.0191	6.8319	7.2279		2.2618	2.06e-32	1.51e-30		2.3984	2.1635e-68	1.4805e-66		2.1806	9.4688e-31	6.0146e-29		2.3171	0.12258	0.40023		1e-107	tetur03g07920	Glutathione S-transferase, delta class		2e-41	Anopheles gambiae glutathione S-transferase 1, isoform C
CL438.Contig1	3376	1.071	1.1366	0.2235	0.2124		2.2606	4.88e-05	0.000495		2.3464	2.2516e-09	2.3201e-08		2.3341	3.6939e-05	0.00031439		2.4199	0.050485	0.23609		2e-89	tetur01g04280	Gamma-sarcoglycan		2e-16	Homo sapiens gamma-sarcoglycan
Unigene6193	2524	8.5331	6.8997	1.7936	2.1546		2.2502	1.42e-13	4.17e-12		1.9437	9.9262e-49	5.0068e-47		1.9856	4.2622e-11	8.5904e-10		1.6791	0.17315	0.47887		6e-160	tetur19g01080	Hypothetical protein		9e-32	Homo sapiens mucin-5AC (Fragments)
Unigene13213	351	94.2058	74.0016	19.8425	34.2213		2.2472	8.57e-19	3.51e-17		1.899	8.3255e-74	6.1406e-72		1.4609	9.2145e-09	1.442e-07		1.1127	6.3003e-47	1.0972e-44		-	-	-		9e-12	Plasmodium lophurae histidine-rich glycoprotein
Unigene4207	244	9.0202	12.0969	1.9029	1.2246		2.245	9.72e-05	0.000935		2.6684	3.927e-06	2.7188e-05		2.8808	1.1676e-05	0.00010843		3.3043	0.13127	0.41953		5e-11	tetur28g01430	Cathepsin B		-	-
CL7.Contig2	965	5.6476	5.1998	1.2029	1.3624		2.2311	1.77e-05	0.000199		2.1119	2.7662e-13	3.9774e-12		2.0515	6.0179e-05	0.00048666		1.9323	0.47018	0.75393		3e-36	tetur08g00320	Ribose-5-phosphate isomerase		1e-70	Sus scrofa ribose-5-phosphate isomerase
CL1441.Contig4	1175	30.5944	29.8933	6.5202	4.3739		2.2303	2.72e-30	1.83e-28		2.1968	2.3021e-79	1.7998e-77		2.8063	1.4901e-40	1.2772e-38		2.7728	3.1122e-20	2.5348e-18		2e-59	tetur03g03670	Hypothetical protein		2e-16	Plasmodium brasilianum circumsporozoite protein
CL1324.Contig3	1125	3.8662	5.2474	0.8254	0.2125		2.2278	5.74e-08	9.72e-07		2.6684	7.5569e-11	8.9687e-10		4.1854	7.0901e-13	1.6805e-11		4.6261	0.21347	0.53097		6e-103	tetur04g00970	Zinc Finger protein of the U1/C2H2 type		3e-54	Rattus norvegicus zinc finger RNA-binding protein
CL3005.Contig2	1096	26.2014	22.6222	5.7192	5.6161		2.1958	4e-19	1.67e-17		1.9839	1.4783e-62	9.265e-61		2.222	2.4636e-19	9.1542e-18		2.0101	0.26513	0.59303		8e-110	tetur21g00060	Lethal		-	-
CL2513.Contig1	2885	13.6048	14.4258	2.9774	2.755		2.192	2.71e-37	2.3e-35		2.2765	1.0739e-84	8.9323e-83		2.304	1.8783e-39	1.5699e-37		2.3885	0.95427	0.97651		0	tetur06g02900	Phosphoglucomutase		0	Homo sapiens phosphoglucomutase-1
CL112.Contig3	430	14.1366	21.9658	3.1044	4.7252		2.187	1.54e-12	4.24e-11		2.8229	2.4246e-14	3.7575e-13		1.581	1.9742e-09	3.3825e-08		2.2168	0.60442	0.83295		3e-55	tetur46g00100	Hormone receptor-like in 96		1e-11	Drosophila melanogaster nuclear hormone receptor HR96
CL482.Contig2	1527	7.4126	5.4123	1.6344	1.9176		2.1812	2.53e-06	3.33e-05		1.7275	2.0741e-25	5.6749e-24		1.9507	2.7049e-05	0.00023608		1.4969	0.40913	0.72092		7e-70	tetur03g05710	Hypothetical protein		9e-15	Homo sapiens kelch-like protein 18
CL210.Contig5	1357	6.3718	4.5678	1.4114	1.0129		2.1746	5.34e-05	0.000537		1.6944	1.1032e-19	2.3485e-18		2.6532	1.406e-06	1.5499e-05		2.173	0.0074361	0.063245		0	tetur03g09800	ABC-transporter, class C		4e-130	Gallus gallus multidrug resistance-associated protein 1
Unigene14855	238	15.4126	19.843	3.4141	4.2685		2.1745	2.35e-06	3.1e-05		2.5391	4.0954e-09	4.1116e-08		1.8523	1.7547e-05	0.00015851		2.2168	0.051183	0.23851		-	-	-		-	-
CL3396.Contig1	1207	7.8148	8.3145	1.7311	2.129		2.1745	3.04e-10	6.84e-09		2.2639	2.4196e-21	5.576e-20		1.876	1.4265e-08	2.1759e-07		1.9655	0.031937	0.17855		1e-64	tetur02g03950	Lipophorin receptor		1e-14	Homo sapiens low-density lipoprotein receptor-related protein 1B
CL86.Contig15	1666	3.2712	3.5434	0.7316	1.0761		2.1607	1.03e-06	1.46e-05		2.276	7.9778e-13	1.1084e-11		1.604	7.0023e-05	0.00055775		1.7193	0.056097	0.25285		0	tetur27g00340	Cytochrome P450 CYP392E7		2e-71	Homo sapiens cytochrome P450 2J2
Unigene3982	246	27.2665	29.9965	6.1342	4.8585		2.1522	4.65e-08	7.97e-07		2.2898	2.1068e-15	3.5064e-14		2.4885	2.5175e-09	4.2482e-08		2.6262	0.34934	0.66873		-	-	-		-	-
CL2175.Contig1	771	7.0006	6.5082	1.5808	1.3952		2.1468	2.78e-05	0.0003		2.0416	1.2683e-12	1.7336e-11		2.327	9.5641e-06	9.0716e-05		2.2218	0.29264	0.62421		6e-62	tetur07g01500	INO80 complex subunit E		2e-20	Bos taurus INO80 complex subunit E
CL94.Contig3	1480	2.5847	2.7921	0.5882	0.2019		2.1356	4.4e-05	0.000453		2.247	2.8549e-09	2.9053e-08		3.6783	3.2592e-08	4.7299e-07		3.7896	0.97022	0.98573		0	tetur15g02620	Putative hydrolase/acyltransferase		3e-07	Caenorhabditis elegans uncharacterized protein F35H12.5
CL3703.Contig2	965	3.9642	5.5057	0.9022	1.1147		2.1355	3.68e-07	5.56e-06		2.6094	2.8549e-09	2.9063e-08		1.8304	3.1013e-06	3.2189e-05		2.3043	0.020358	0.13223		1e-104	tetur14g01280	Hypothetical protein		7e-30	Pongo abelii activator of basal transcription 1
CL1638.Contig1	1974	32.3602	36.634	7.4093	6.4785		2.1268	1.83e-64	2.79e-62		2.3058	1.064e-131	1.3417e-129		2.3205	2.9755e-71	4.6277e-69		2.4995	0.44579	0.75214		0	tetur01g13410	DnaJ		6e-131	Homo sapiens DnaJ homolog subfamily A member 1
CL281.Contig2	1301	19.4144	22.2338	4.4611	4.4096		2.1217	4.07e-27	2.47e-25		2.3173	5.7396e-53	3.1055e-51		2.1384	3.5948e-27	1.9438e-25		2.334	0.68421	0.86522		0	tetur02g11410	Aldo-keto reductase family D, member 1		6e-105	Oryctolagus cuniculus aldose reductase
CL2592.Contig1	449	34.0794	30.2397	7.8851	3.7267		2.1117	6.46e-11	1.55e-09		1.9392	1.5623e-32	5.3571e-31		3.1929	1.761e-18	6.1639e-17		3.0205	0.59121	0.82441		4e-21	tetur14g01450	60S ribosomal protein L38		7e-30	Branchiostoma belcheri 60S ribosomal protein L38
CL210.Contig18	1226	7.1381	5.0558	1.6569	1.1698		2.1071	0.000102	0.00098		1.6095	3.4321e-19	7.094e-18		2.6093	2.2651e-06	2.4115e-05		2.1117	0.007551	0.064049		0	tetur40g00010	ABC-transporter, class C		4e-114	Gallus gallus multidrug resistance-associated protein 1
CL2692.Contig3	7534	1.5233	3.0167	0.3544	0.3807		2.1037	9.44e-31	6.53e-29		3.0895	1.1424e-24	3.0226e-23		2.0005	2.4589e-29	1.4633e-27		2.9862	4.4124e-15	2.6797e-13		0	tetur37g00490	Predicted chromodomain helicase DNA binding protein 8		0	Gallus gallus chromodomain-helicase-DNA-binding protein 7
CL1672.Contig3	3443	26.0416	22.0324	6.0686	5.4153		2.1014	7.93e-50	8.97e-48		1.8602	2.4961e-181	4.9095e-179		2.2657	6.5807e-56	7.8171e-54		2.0245	0.18231	0.49182		0	tetur07g01510	DNA polymerase delta catalytic subunit		0	Drosophila melanogaster DNA polymerase delta catalytic subunit
CL4361.Contig2	1513	1.3161	1.9509	0.3069	0.2765		2.1004	9.72e-05	0.000936		2.6683	2.6026e-05	0.00015697		2.2509	6.1002e-05	0.00049265		2.8188	0.24093	0.56538		0	tetur19g00960	rCG19957-like		2e-27	Danio rerio sodium-dependent glucose transporter 1
CL543.Contig1	1154	33.9665	34.274	7.9465	6.8356		2.0957	4.93e-32	3.55e-30		2.1087	4.9764e-80	3.9201e-78		2.313	2.6848e-36	2.0404e-34		2.326	0.20851	0.53274		3e-159	tetur16g03110	Eukaryotic translation initiation factor 3 subunit H		4e-82	Bos taurus eukaryotic translation initiation factor 3 subunit H
CL210.Contig17	1240	7.1843	5.4748	1.685	1.3012		2.0921	2.34e-05	0.000256		1.7001	2.3906e-19	4.984e-18		2.465	1.0849e-06	1.2255e-05		2.073	0.0064844	0.057235		0	tetur40g00010	ABC-transporter, class C		4e-114	Gallus gallus multidrug resistance-associated protein 1
Unigene2277	554	36.5118	31.4346	8.5907	4.8541		2.0875	6.53e-13	1.84e-11		1.8715	6.6391e-42	2.9534e-40		2.9111	2.3981e-20	9.5582e-19		2.6951	0.097524	0.35398		1e-29	tetur27g00470	Hypothetical protein		-	-
Unigene4705	1456	5.0747	6.2844	1.1959	0.6567		2.0852	4.01e-10	8.87e-09		2.3937	3.1578e-16	5.5355e-15		2.95	4.5511e-14	1.1951e-12		3.2585	0.9419	0.97219		0	tetur30g01020	Unnamed protein product		1e-65	Homo sapiens plexin domain-containing protein 2
CL2711.Contig1	766	8.8934	9.248	2.1215	2.5745		2.0677	3.7e-07	5.57e-06		2.1241	6.3678e-15	1.0281e-13		1.7884	4.8209e-06	4.8469e-05		1.8448	0.11907	0.39567		-	-	-		-	-
Unigene13567	526	4.5828	8.4173	1.1034	0.5681		2.0543	5.63e-07	8.28e-06		2.9314	4.7411e-06	3.2416e-05		3.012	7.1749e-09	1.1352e-07		3.8891	0.0072057	0.061886		-	-	-		-	-
CL3644.Contig3	1742	7.7311	7.1165	1.8658	1.1321		2.0509	4.68e-10	1.03e-08		1.9314	8.0759e-28	2.3894e-26		2.7717	1.0346e-14	2.8224e-13		2.6522	0.021898	0.13891		7e-140	tetur02g07340	Predicted si:dkey-88l16.3		3e-43	Homo sapiens basement membrane-specific heparan sulfate proteoglycan core protein
CL2006.Contig3	328	19.6511	25.197	4.7776	5.648		2.0403	2.53e-09	5.15e-08		2.3989	5.6202e-14	8.4949e-13		1.7988	3.4628e-08	5.0158e-07		2.1574	0.12005	0.39781		-	-	-		-	-
CL287.Contig5	1003	4.9634	6.7685	1.2152	1.1916		2.0301	3.12e-08	5.48e-07		2.4776	4.8846e-11	5.8843e-10		2.0584	2.8268e-08	4.1343e-07		2.5059	0.49369	0.77346		7e-126	tetur08g03140	Tropomyosin		1e-93	Boophilus microplus tropomyosin
CL2960.Contig2	650	7.9814	9.9902	1.9644	2.6662		2.0226	1.76e-07	2.77e-06		2.3464	2.1282e-11	2.6421e-10		1.5819	7.0729e-06	6.9197e-05		1.9057	0.017267	0.11647		1e-80	tetur18g03660	Calmodulin		8e-18	Suberites domuncula calmodulin
CL3722.Contig1	1695	4.7302	5.05	1.1642	1.5513		2.0226	2.72e-08	4.88e-07		2.1169	7.1269e-17	1.2973e-15		1.6084	2.4043e-06	2.548e-05		1.7028	0.077571	0.30977		4e-152	tetur05g02520	Protein YIPF1		5e-41	Mus musculus protein YIPF1
CL2055.Contig1	4194	0.9996	1.0557	0.2491	0.1995		2.0046	6.17e-05	0.000615		2.0834	2.2866e-09	2.3545e-08		2.325	1.0971e-05	0.00010264		2.4037	0.92472	0.96386		0	tetur11g04030	ABC-transporter, class B, similar to mdr49		0	Cricetulus griseus multidrug resistance protein 1
CL4208.Contig1	1132	10.6935	21.1205	2.6661	1.8477		2.0039	5.09e-31	3.58e-29		2.9858	1.8456e-24	4.8623e-23		2.5329	9.9754e-37	7.7372e-35		3.5148	3.5566e-12	1.7738e-10		3e-110	tetur15g02000	DnaJ		8e-55	Rattus norvegicus DnaJ homolog subfamily C member 5
Unigene13091	487	34.7559	40.0019	8.7	7.7307		1.9982	1.2e-17	4.59e-16		2.201	1.7882e-33	6.3476e-32		2.1686	2.8693e-19	1.0622e-17		2.3714	0.36093	0.68274		2e-46	tetur07g02810	Mitochondrial 28S ribosomal protein S21		2e-20	Homo sapiens mitochondrial 28S ribosomal protein S21
CL883.Contig2	1921	3.4917	5.0705	0.8762	0.9644		1.9946	2.14e-11	5.36e-10		2.5328	4.1041e-14	6.2456e-13		1.8562	1.3423e-10	2.5961e-09		2.3944	0.52934	0.79607		0	tetur15g01610	Hypothetical protein		4e-12	Homo sapiens dentin sialophosphoprotein
CL949.Contig1	1081	5.09	5.734	1.2886	13.9863		1.9819	1.48e-06	2.03e-05		2.1537	9.8407e-12	1.253e-10		-1.4583	1.2869e-05	0.00011859		-1.2864	0.003002	0.031657		3e-119	tetur28g01080	Short-chain dehydrogenase/reductase SDR	8e+26	8e-26	Bos taurus 17-beta-hydroxysteroid dehydrogenase 14
Unigene1672	3187	6.3304	3.7972	1.6026	1.4626		1.9819	1.29e-05	0.000149		1.2445	3.4284e-39	1.422e-37		2.1138	2.3802e-06	2.5243e-05		1.3764	1.7972e-12	9.1813e-11		0	tetur05g05540	Hypothetical protein		-	-
CL930.Contig1	554	21.3774	26.6395	5.4477	5.7171		1.9724	1.74e-14	5.43e-13		2.2898	1.6736e-23	4.2447e-22		1.9027	7.7204e-14	1.9909e-12		2.2202	0.047848	0.229		3e-46	tetur04g06590	Similar to ubiquinol-cytochrome c reductase, complex III subunit VII		-	-
CL4723.Contig2	572	57.5332	89.272	14.7128	13.6862		1.9673	5.15e-54	6.37e-52		2.6011	2.696e-62	1.6762e-60		2.0717	2.5779e-56	3.0988e-54		2.7055	0.06409	0.2734		8e-47	tetur20g01410	Hypothetical protein		-	-
CL836.Contig1	247	278.775	328.625	71.4331	37.2591		1.9644	1.16e-67	1.85e-65		2.2018	3.6881e-128	4.5231e-126		2.9034	7.9118e-106	2.023e-103		3.1408	0.0048729	0.046208		-	-	-		-	-
CL4300.Contig2	503	26.4619	22.8856	6.8078	7.2472		1.9587	2.44e-08	4.4e-07		1.7492	5.2809e-26	1.4732e-24		1.8684	9.4924e-08	1.2797e-06		1.6589	0.087177	0.33335		2e-71	tetur01g01520	Putative apolipoprotein D precursor		-	-
Unigene5277	709	69.1807	55.3695	17.8457	22.589		1.9548	3.82e-22	1.94e-20		1.6335	3.1048e-91	2.7741e-89		1.6147	1.3654e-15	3.9959e-14		1.2935	2.6363e-09	1.0048e-07		6e-18	tetur02g14040	Hypothetical protein		-	-
CL130.Contig3	1305	2.7306	4.0712	0.7116	0.4579		1.9401	6.81e-07	9.89e-06		2.5163	7.2482e-08	6.3654e-07		2.5761	1.402e-08	2.1408e-07		3.1523	0.81026	0.93547		5e-172	tetur10g04790	Serpin 3 inhibitory serine protease inhibitor		1e-43	Mus musculus alpha-1-antitrypsin 1-5
CL1553.Contig3	1595	12.5176	11.6586	3.275	2.7725		1.9344	2.76e-13	7.99e-12		1.8318	1.2455e-37	4.9118e-36		2.1747	1.5376e-15	4.4868e-14		2.0721	0.00075891	0.010196		3e-176	tetur08g03860	RecName: Full		2e-19	Colobus guereza abnormal spindle-like microcephaly-associated protein homolog
CL70.Contig5	1558	9.3505	16.8612	2.4587	2.9151		1.9271	3.98e-31	2.82e-29		2.7777	9.4766e-28	2.7932e-26		1.6815	1.4694e-27	8.105e-26		2.5321	1.4936e-06	3.9864e-05		2e-172	tetur13g02270	Lysosomal-associated transmembrane protein		2e-12	Pongo abelii lysosomal-associated transmembrane protein 4A
CL2033.Contig1	2384	17.1452	16.8383	4.5282	4.5121		1.9208	5.6e-28	3.5e-26		1.8947	1.3154e-74	9.818e-73		1.9259	6.7762e-28	3.7861e-26		1.8999	3.2934e-05	0.00066373		-	-	-		-	-
Unigene14030	2389	5.3302	6.9189	1.4091	1.0756		1.9194	4.52e-16	1.56e-14		2.2958	2.5181e-24	6.5842e-23		2.309	2.5507e-19	9.4662e-18		2.6854	0.58044	0.81998		0	tetur16g01590	Microtubule-actin crosslinking factor 1		7e-37	Mus musculus erythrocytic spectrin beta chain
CL2527.Contig2	1232	27.8603	20.6041	7.3963	6.7424		1.9133	5.85e-13	1.66e-11		1.4781	1.2996e-62	8.1773e-61		2.0469	1.4787e-14	3.9977e-13		1.6116	0.030505	0.17263		5e-148	tetur08g04460	Hypothetical protein		-	-
CL1942.Contig3	722	16.0402	20.8496	4.2605	3.3108		1.9126	9.46e-15	3.03e-13		2.2909	3.6862e-22	8.8404e-21		2.2764	1.63e-17	5.3341e-16		2.6548	0.0033211	0.034243		-	-	-		-	-
CL4302.Contig2	1091	5.7638	5.4109	1.5428	1.4789		1.9015	3.35e-05	0.000355		1.8103	1.365e-12	1.8576e-11		1.9625	2.291e-05	0.00020247		1.8713	0.76493	0.91471		0	tetur04g08600	Sal-like 1		3e-07	Mus musculus zinc finger protein 445
CL3847.Contig2	900	40.816	44.6028	10.963	10.0927		1.8965	1.05e-30	7.28e-29		2.0245	4.0158e-66	2.6663e-64		2.0158	5.4793e-33	3.7745e-31		2.1438	0.84608	0.95197		9e-31	tetur05g01360	Probable vacuolar proton pump subunit G		5e-28	Manduca sexta V-type proton ATPase subunit G
Unigene6561	724	25.0434	28.5381	6.7339	6.6858		1.8949	2.57e-17	9.49e-16		2.0834	1.9631e-33	6.9526e-32		1.9053	2.6102e-17	8.4231e-16		2.0937	0.33547	0.6571		-	-	-		-	-
Unigene129	1693	1.1452	3.1382	0.3085	0.2824		1.8923	3.77e-09	7.54e-08		3.3466	0.00010614	0.00056926		2.0198	2.1985e-09	3.7476e-08		3.4741	0.17846	0.48664		2e-59	tetur22g02870	Hypothetica protein		7e-14	Mus musculus methyltransferase-like protein 10
CL1486.Contig1	1178	7.4734	8.5192	2.02	1.4712		1.8874	3.16e-09	6.38e-08		2.0764	6.4334e-17	1.1779e-15		2.3448	1.3106e-11	2.7828e-10		2.5337	0.15246	0.4571		1e-152	tetur36g00460	Glucosamine-6-phosphate isomerase		7e-123	Bos taurus glucosamine-6-phosphate isomerase 1
CL1924.Contig6	2581	0.9136	1.3723	0.2474	0.2778		1.8847	5.2e-05	0.000524		2.4717	1.8948e-05	0.0001166		1.7175	0.00011967	0.00091432		2.3045	0.16881	0.47563		0	tetur01g08300	DEAD		6e-110	Pongo abelii probable ATP-dependent RNA helicase DDX5
CL1936.Contig3	1460	7.8963	6.6715	2.1467	2.1694		1.8791	1.03e-06	1.46e-05		1.6359	1.3796e-21	3.2126e-20		1.8639	1.3446e-06	1.4916e-05		1.6207	0.0019947	0.022796		5e-81	tetur32g01020	Conserved hypothetical protein		-	-
Unigene14678	512	17.5017	23.6363	4.761	7.3532		1.8782	2.53e-12	6.87e-11		2.3117	4.3119e-17	7.9603e-16		1.2511	3.1554e-08	4.5949e-07		1.6846	0.5864	0.82615		-	-	-		-	-
CL2345.Contig1	1939	3.162	7.3068	0.868	1.0787		1.8651	9.66e-20	4.22e-18		3.0735	4.9557e-12	6.436e-11		1.5515	2.3643e-17	7.6542e-16		2.7599	0.73561	0.89516		0	tetur02g10660	Hypothetical protein		3e-36	Homo sapiens protein inscuteable homolog
CL1602.Contig3	1985	3.4055	4.3122	0.9356	1.144		1.8639	1.07e-08	2.02e-07		2.2045	4.0754e-13	5.7514e-12		1.5738	2.631e-07	3.2939e-06		1.9143	0.13491	0.42406		2e-171	tetur27g00980	Uunnamed protein product		6e-33	Pongo abelii regulator of microtubule dynamics protein 1
CL4367.Contig2	874	16.6082	21.9517	4.5821	4.8546		1.8578	5.2e-18	2.05e-16		2.2603	2.0884e-26	5.8945e-25		1.7745	4.88e-17	1.5532e-15		2.1769	0.14963	0.45197		2e-89	tetur18g03220	Mitochondrial import inner membrane translocase subunit Tim17-A		8e-57	Mus musculus mitochondrial import inner membrane translocase subunit Tim17-B
CL3216.Contig2	594	3.5288	5.466	0.9771	0.7042		1.8526	9.76e-05	0.000938		2.4839	6.9303e-05	0.00038482		2.3251	1.6107e-05	0.00014633		2.9564	0.59784	0.83082		-	-	-		-	-
Unigene13165	345	31.5936	26.5221	8.748	8.3144		1.8526	3.16e-06	4.1e-05		1.6002	3.9435e-20	8.5881e-19		1.9259	1.538e-06	1.685e-05		1.6735	0.28612	0.61988		-	-	-		-	-
CL4306.Contig1	2118	12.8904	13.2392	3.5898	3.3576		1.8443	6.52e-20	2.89e-18		1.8828	8.2299e-48	4.0853e-46		1.9408	3.4803e-21	1.4625e-19		1.9793	0.027661	0.16116		0	tetur02g03850	Heat shock protein 60		0	Drosophila melanogaster mitochondrial 60 kDa heat shock protein
Unigene8609	867	99.6682	103.835	27.8482	22.0566		1.8395	1.49e-60	2.14e-58		1.8986	5.3432e-147	7.8083e-145		2.1759	7.9512e-76	1.3328e-73		2.235	0.68582	0.86641		-	-	-		7e-07	Drosophila melanogaster SNAPIN protein homolog
CL2190.Contig2	1298	15.624	17.055	4.382	4.0515		1.8341	5.44e-17	1.98e-15		1.9605	1.1271e-35	4.2519e-34		1.9472	3.4504e-18	1.1857e-16		2.0737	0.3176	0.63564		1e-105	tetur17g03100	Cytochrome c oxidase subunit IV		2e-26	Thunnus obesus mitochondrial cytochrome c oxidase subunit 4 isoform 2
CL2495.Contig3	684	7.2016	17.6927	2.0365	1.3979		1.8222	2.16e-17	8.06e-16		3.119	1.1567e-09	1.2275e-08		2.3651	2.8837e-20	1.1373e-18		3.6618	1.4995e-12	7.7353e-11		-	-	-		-	-
Unigene14607	696	15.8865	14.8431	4.5031	3.1769		1.8188	1.73e-07	2.75e-06		1.7208	6.2008e-20	1.3346e-18		2.3221	3.327e-10	6.1509e-09		2.2241	0.22993	0.5507		1e-66	tetur05g04430	Conserved hypothetical protein		2e-17	Mus musculus BolA-like protein 3
CL17.Contig2	3462	3.7841	3.6661	1.0729	1.3291		1.8184	3.44e-09	6.91e-08		1.7727	2.4518e-23	6.1686e-22		1.5095	3.9261e-07	4.7536e-06		1.4638	0.22785	0.54693		0	tetur08g05060	C-AMP-responsive-element binding protein		1e-51	Mus musculus cyclic AMP-responsive element-binding protein 1
CL679.Contig2	4680	2.7769	2.5858	0.7937	0.7534		1.8068	2.12e-08	3.84e-07		1.7039	5.6496e-23	1.3978e-21		1.882	8.0133e-09	1.2612e-07		1.7791	0.011702	0.089113		0	tetur37g01120	SMC1		0	Rattus norvegicus structural maintenance of chromosomes protein 1A
Unigene2169	746	7.3055	8.7046	2.1006	1.1215		1.7982	1.98e-06	2.65e-05		2.051	2.184e-10	2.4782e-09		2.7036	1.6745e-09	2.8936e-08		2.9563	0.159	0.46043		9e-35	tetur04g08750	Hypothetical protein		-	-
CL1399.Contig4	2228	23.2614	21.5942	6.6949	4.3452		1.7968	4.3e-28	2.7e-26		1.6895	3.781e-86	3.2044e-84		2.4204	2.0515e-43	1.8929e-41		2.3131	0.13762	0.42919		7e-175	tetur01g08590	Failed axon connections protein		8e-72	Drosophila melanogaster failed axon connections
CL202.Contig18	3054	1.6472	2.7062	0.4751	0.5283		1.7937	8.13e-10	1.75e-08		2.51	1.1623e-09	1.2326e-08		1.6406	4.5216e-09	7.4064e-08		2.3568	0.26559	0.59355		0	tetur09g03690	Non-receptor protein-tyrosine phosphatase 4		7e-101	Mus musculus tyrosine-protein phosphatase non-receptor type 4
CL4173.Contig2	2674	5.4676	4.9673	1.5845	1.7432		1.7869	1.1e-08	2.09e-07		1.6484	2.7067e-25	7.3798e-24		1.6492	1.051e-07	1.4032e-06		1.5107	0.40492	0.72149		0	tetur17g00940	Similar to SCF complex protein cul-1		0	Pongo abelii cullin-1
CL2286.Contig8	348	9.1856	13.5708	2.6685	1.2021		1.7833	7.39e-06	8.88e-05		2.3464	1.4833e-06	1.0938e-05		2.9338	1.4501e-08	2.2097e-07		3.4969	0.069851	0.28993		2e-54	tetur29g00220	Glutathione S-transferase, class delta		3e-26	Drosophila yakuba glutathione S-transferase 1-1
Unigene1404	216	51.6751	62.8593	15.0473	9.6833		1.78	8.24e-12	2.14e-10		2.0626	1.4424e-19	3.0581e-18		2.4159	2.8326e-16	8.659e-15		2.6986	6.5964e-10	2.652e-08		3e-10	tetur11g01360	GE10869		-	-
CL360.Contig14	3747	0.7972	1.9693	0.2323	0.2233		1.779	3.91e-11	9.57e-10		3.0836	3.4649e-06	2.4165e-05		1.836	2.9941e-11	6.1455e-10		3.1406	0.0048711	0.046218		3e-108	tetur12g03840	Similar to Y4C6B.2a		5e-08	Caenorhabditis elegans vesicular GABA transporter
Unigene14747	343	34.2223	30.9794	9.9835	6.0979		1.7773	3.57e-07	5.39e-06		1.6337	1.834e-20	4.0419e-19		2.4886	3.918e-11	7.9445e-10		2.3449	0.66404	0.85174		2e-14	tetur22g00850	RNA polymerase II-associated factor 1 homolog		7e-07	Pongo abelii RNA polymerase II-associated factor 1 homolog
CL1898.Contig2	689	19.6226	16.7075	5.7281	7.6326		1.7764	4.09e-07	6.13e-06		1.5444	2.5117e-23	6.3143e-22		1.3623	8.9434e-05	0.0006987		1.1302	0.11285	0.38268		3e-64	tetur04g05930	Fatty acid-binding protein 1		3e-29	Lepidoglyphus destructor fatty acid-binding protein
CL4233.Contig3	1538	3.6116	4.606	1.0566	1.1268		1.7732	3.7e-07	5.57e-06		2.1241	2.1832e-10	2.4792e-09		1.6804	9.3459e-07	1.0693e-05		2.0313	0.047841	0.229		1e-50	tetur24g01800	Protein HEXIM1		5e-10	Xenopus laevis protein HEXIM
Unigene856	396	14.027	17.1434	4.1038	3.0182		1.7732	1.07e-06	1.5e-05		2.0626	2.1832e-10	2.4783e-09		2.2164	2.8268e-08	4.1323e-07		2.5059	0.023549	0.1441		6e-40	tetur32g01810	Probable protein BRICK1		6e-22	Homo sapiens protein BRICK1
CL23.Contig2	1997	2.283	2.9561	0.6685	0.5087		1.7719	2.75e-06	3.6e-05		2.1447	9.4219e-09	9.1167e-08		2.166	1.6715e-07	2.1599e-06		2.5388	0.013397	0.097502		0	tetur02g09670	Adenylosuccinate lyase		0	Gallus gallus adenylosuccinate lyase
CL1102.Contig5	539	15.3611	17.5237	4.5226	3.9914		1.7641	3.73e-08	6.47e-07		1.9541	1.0136e-14	1.6106e-13		1.9443	5.1593e-09	8.3646e-08		2.1343	0.66447	0.85211		1e-99	tetur11g03510	Unnamed protein product		7e-52	Pongo abelii septin-7
Unigene14723	285	17.0999	18.642	5.0912	1.8871		1.7479	5.22e-05	0.000526		1.8725	4.047e-09	4.0643e-08		3.1797	5.7501e-09	9.2578e-08		3.3043	0.19424	0.50834		-	-	-		-	-
CL2585.Contig1	1119	2.4352	3.6929	0.7261	0.5874		1.7458	2.6e-05	0.000282		2.3465	1.2339e-05	7.8699e-05		2.0516	5.8323e-06	5.7981e-05		2.6523	0.21204	0.53112		2e-105	tetur02g10370	Hypothetical protein		-	-
Unigene2408	451	14.6403	17.6707	4.3755	3.1801		1.7424	2.21e-07	3.44e-06		2.0138	7.7082e-12	9.8753e-11		2.2028	2.6493e-09	4.4458e-08		2.4742	0.075784	0.30826		1e-29	tetur05g05450	Hypothetical protein		-	-
CL3273.Contig3	2188	5.8438	7.2847	1.7507	1.5568		1.739	1.59e-13	4.65e-12		2.0569	1.522e-21	3.531e-20		1.9083	7.3312e-15	2.0182e-13		2.2263	0.18061	0.49075		0	tetur01g10230	Unnamed protein product		0	Drosophila pseudoobscura pseudoobscura Moesin/ezrin/radixin homolog 1
CL4465.Contig3	3189	2.1855	3.1469	0.6552	0.6934		1.738	3.04e-10	6.83e-09		2.2639	2.2075e-12	2.9465e-11		1.6562	9.8112e-10	1.7423e-08		2.1822	0.26202	0.58774		0	tetur05g06010	Hypothetical protein IscW ISCW010753		-	-
CL3911.Contig1	1162	4.1489	5.0803	1.2487	1.08		1.7323	6.77e-06	8.19e-05		2.0245	6.1084e-09	6.028e-08		1.9417	1.5611e-06	1.7084e-05		2.2339	0.103	0.35991		5e-160	tetur10g03510	MACRO domain-containing protein 1		2e-56	Mus musculus O-acetyl-ADP-ribose deacetylase MACROD2
CL1962.Contig6	1223	6.1272	11.1019	1.8508	1.6125		1.7271	1.37e-15	4.58e-14		2.5846	4.1559e-13	5.8596e-12		1.9259	7.267e-17	2.3031e-15		2.7834	0.22464	0.54209		7e-126	tetur03g04810	E2F transcription factor 4		1e-60	Mus musculus transcription factor E2F4
Unigene9733	717	12.0592	10.7033	3.6426	2.5004		1.7271	2.81e-05	0.000303		1.555	6.56e-15	1.0564e-13		2.2699	1.8173e-07	2.3363e-06		2.0978	4.9569e-07	1.4204e-05		-	-	-		-	-
CL210.Contig11	4182	4.1351	4.5171	1.2491	1.2432		1.727	1.07e-13	3.16e-12		1.8545	2.4138e-28	7.2582e-27		1.7339	1.1309e-13	2.877e-12		1.8613	0.2107	0.53666		0	tetur03g09800	ABC-transporter, class C		0	Macaca fascicularis multidrug resistance-associated protein 1
Unigene10365	387	23.2902	36.6097	7.0487	5.7135		1.7243	1.24e-14	3.93e-13		2.3768	1.888e-15	3.1556e-14		2.0273	9.0582e-17	2.8618e-15		2.6798	0.015375	0.10717		3e-26	tetur06g00990	Ssmall subunit of serine palmitoyltransferase A		-	-
CL1437.Contig2	1503	13.6324	12.1758	4.1319	3.1411		1.7222	1.56e-10	3.61e-09		1.5591	3.6309e-33	1.2773e-31		2.1177	3.4343e-14	9.1216e-13		1.9547	0.23503	0.55805		4e-95	tetur02g08260	High mobility group protein B2		3e-67	Drosophila melanogaster high mobility group protein DSP1
Unigene14661	489	7.3943	9.0542	2.2551	1.3443		1.7132	9.64e-05	0.000928		2.0054	6.2021e-07	4.8357e-06		2.4596	1.6424e-06	1.7915e-05		2.7517	0.36814	0.68682		6e-42	tetur05g06280	LSM domain-containing protein 1		5e-17	Xenopus tropicalis LSM domain-containing protein 1
Unigene915	827	31.4924	28.196	9.6148	11.0559		1.7117	6.8e-13	1.91e-11		1.5522	2.2276e-41	9.6756e-40		1.5102	1.5393e-10	2.9563e-09		1.3507	0.43599	0.74323		1e-103	tetur10g00790	TM2 domain-containing protein 2 precursor		4e-54	Drosophila melanogaster TM2 domain-containing protein CG11103
CL3003.Contig2	1534	4.5776	14.2387	1.3999	1.3245		1.7093	2.51e-32	1.82e-30		3.3464	3.2683e-12	4.3071e-11		1.7891	7.6696e-33	5.2473e-31		3.4263	0.008002	0.06708		0	tetur08g00470	tSimilar to adenylate cyclase		1e-11	Xenopus laevis proton-coupled folate transporter
CL4333.Contig2	1362	5.1556	5.4179	1.5767	1.053		1.7092	5.13e-06	6.4e-05		1.7808	3.2683e-12	4.3053e-11		2.2916	2.7027e-08	3.97e-07		2.3632	0.42754	0.73512		2e-109	tetur01g02720	Hippocalcin-like protein 1		1e-96	Drosophila melanogaster neurocalcin homolog
CL605.Contig1	1423	6.5181	7.0524	1.9985	1.8898		1.7055	7.68e-08	1.28e-06		1.8192	1.2205e-15	2.0621e-14		1.7862	3.1948e-08	4.65e-07		1.8999	0.4106	0.72222		5e-160	tetur02g13700	Unnamed protein product		1e-67	Xenopus laevis mitochondrial serine/threonine-protein phosphatase PGAM5
CL2282.Contig2	874	168.301	261.394	51.6644	53.8794		1.7038	5.15e-203	2.6e-200		2.339	5.3526e-224	1.2876e-221		1.6432	2.861e-194	1.3488e-191		2.2784	0.044148	0.21966		9e-129	tetur20g01360	Hypothetical protein		-	-
CL4306.Contig2	2021	9.7234	8.0327	2.9867	2.7795		1.7029	1.86e-08	3.42e-07		1.4273	2.1129e-31	7.0446e-30		1.8066	3.0746e-09	5.1252e-08		1.5311	0.45187	0.74046		0	tetur02g03850	Heat shock protein 60		0	Drosophila melanogaster mitochondrial 60 kDa heat shock protein
CL1894.Contig5	3123	28.7771	24.7625	8.8648	8.764		1.6988	4.44e-36	3.61e-34		1.482	4.7117e-137	6.2701e-135		1.7153	1.8233e-36	1.3927e-34		1.4985	2.3791e-09	9.1115e-08		0	tetur18g03030	TEP1		2e-17	Homo sapiens pregnancy zone protein
CL1517.Contig1	580	7.7701	10.687	2.4016	1.7516		1.6939	1.48e-06	2.03e-05		2.1538	3.1868e-08	2.9183e-07		2.1493	4.951e-08	6.9641e-07		2.6091	0.017412	0.11725		6e-29	tetur07g06320	Unnamed protein product		4e-24	Dictyostelium discoideum uncharacterized protein DDB_G0284459
CL1948.Contig1	2000	4.5853	4.2799	1.422	1.4044		1.6891	7.13e-06	8.58e-05		1.5897	2.7271e-15	4.5244e-14		1.7071	6.4063e-06	6.3229e-05		1.6076	0.11163	0.37957		0	tetur36g00920	Cytochrome P450 CYP391A1		4e-71	Blaberus discoidalis cytochrome P450 4C1
CL2516.Contig4	2963	3.2188	3.6858	0.999	1.0488		1.688	9.06e-09	1.73e-07		1.8834	7.8453e-16	1.3414e-14		1.6178	2.6098e-08	3.8468e-07		1.8132	0.63596	0.83893		0	tetur31g00420	Predicted DDB1- and CUL4-associated factor 17 isoform 1		4e-20	Homo sapiens DDB1- and CUL4-associated factor 17
CL641.Contig3	491	44.2917	58.3117	13.8302	11.8059		1.6792	3.35e-23	1.8e-21		2.076	6.1542e-34	2.2199e-32		1.9075	1.8211e-26	9.606e-25		2.3043	0.65434	0.84373		-	-	-		-	-
CL2998.Contig2	1402	6.0925	7.5791	1.9043	1.7902		1.6778	3.38e-09	6.79e-08		1.9928	3.2267e-14	4.9563e-13		1.7669	1.2124e-09	2.1317e-08		2.0819	0.84319	0.94919		2e-153	tetur05g09318	Secreted Protein, family A		-	-
CL771.Contig4	1343	3.5898	10.989	1.1236	1.2904		1.6758	4.84e-22	2.45e-20		3.2899	1.3482e-08	1.285e-07		1.4761	1.941e-20	7.8189e-19		3.0902	0.0014658	0.017641		1e-81	tetur20g00020	Hypothetical protein		-	-
CL868.Contig1	3900	5.8449	3.7842	1.8305	1.3331		1.6749	3.23e-05	0.000344		1.0478	2.2487e-35	8.4322e-34		2.1324	2.38e-08	3.527e-07		1.5052	0.00064108	0.0088009		0	tetur27g00200	PAB-dependent poly		0	Gallus gallus PAB-dependent poly(A)-specific ribonuclease subunit 2
Unigene7832	2781	30.8274	24.093	9.6628	9.9277		1.6737	2.62e-26	1.55e-24		1.3181	3.7703e-128	4.6058e-126		1.6347	5.8307e-25	2.8935e-23		1.2791	2.553e-67	6.7059e-65		5e-66	tetur06g06610	Cystatin		7e-19	Mus musculus probable G-protein coupled receptor 158
Unigene13312	626	57.9278	56.5812	18.1721	14.033		1.6725	3.05e-20	1.38e-18		1.6386	3.4803e-55	1.9575e-53		2.0454	7.0334e-27	3.7626e-25		2.0115	0.7458	0.90324		1e-82	tetur08g06120	Hypothetical protein		6e-06	Drosophila hydei axoneme-associated protein mst101(2)
CL2810.Contig1	1021	9.9571	11.2747	3.1265	2.3412		1.6712	5.9e-09	1.15e-07		1.8505	1.4443e-16	2.5736e-15		2.0885	1.8829e-11	3.9397e-10		2.2678	0.15426	0.45964		1e-57	tetur19g02810	Hypothetical protein		2e-22	Xenopus tropicalis UBA-like domain-containing protein 2
CL2699.Contig1	1786	22.7686	23.1373	7.1493	6.0563		1.6712	1.74e-24	9.71e-23		1.6943	1.3218e-61	8.1369e-60		1.9105	2.1995e-29	1.3115e-27		1.9337	0.66348	0.85136		0	tetur03g09350	Unnamed protein product		1e-37	Xenopus laevis SHC SH2 domain-binding protein 1 homolog A
CL836.Contig3	296	441.53	379.926	139.02	70.4599		1.6672	6.8e-50	7.72e-48		1.4504	2.7548e-193	5.7433e-191		2.6476	1.2021e-105	3.0478e-103		2.4308	2.7924e-34	3.6827e-32		-	-	-		-	-
CL2592.Contig2	476	143.007	215.173	45.1147	32.6418		1.6644	1.22e-87	2.51e-85		2.2538	2.3809e-101	2.291e-99		2.1313	1.1509e-111	3.1568e-109		2.7207	6.8336e-07	1.9163e-05		4e-21	tetur14g01450	60S ribosomal protein L38		8e-30	Branchiostoma belcheri 60S ribosomal protein L38
CL2156.Contig1	953	20.8402	37.1667	6.5774	8.34		1.6638	3.64e-36	2.97e-34		2.4984	9.5087e-31	3.1008e-29		1.3212	1.5005e-29	9.0183e-28		2.1559	0.23526	0.55848		-	-	-		5e-53	Dictyostelium discoideum terminal-differentiation specific Adenylate cyclase
Unigene5477	430	52.1592	56.2873	16.467	16.2602		1.6633	4.8e-16	1.65e-14		1.7732	1.6634e-34	6.077e-33		1.6816	3.6124e-16	1.0965e-14		1.7915	0.64887	0.83883		8e-31	tetur02g11590	Hypothetical protein		-	-
CL949.Contig5	833	60.8956	48.8989	19.2303	23.4591		1.663	3.27e-17	1.21e-15		1.3464	6.8065e-76	5.1415e-74		1.3762	6.052e-12	1.327e-10		1.0597	0.0007745	0.010384		3e-141	tetur13g04450	Short-chain dehydrogenase/reductase SDR		8e-22	Caenorhabditis elegans probable L-xylulose reductase
Unigene350	842	8.2774	10.5166	2.6194	2.697		1.6599	5.47e-08	9.3e-07		2.0054	1.0637e-11	1.3512e-10		1.6178	9.7645e-08	1.3094e-06		1.9632	0.016736	0.1146		-	-	-		-	-
Unigene11376	813	15.0828	14.5223	4.7831	4.4838		1.6569	1.31e-07	2.11e-06		1.6023	1.8365e-19	3.8623e-18		1.7501	3.9378e-08	5.6149e-07		1.6955	0.08626	0.33049		9e-107	tetur16g01810	Unnamed protein product		4e-16	Dictyostelium discoideum cytoplasmic cysteine--tRNA ligase
CL1933.Contig3	1184	59.6614	80.273	18.9707	25.7411		1.653	7.43e-73	1.28e-70		2.0811	4.227e-104	4.157e-102		1.2127	5.4122e-51	5.7498e-49		1.6408	0.022471	0.13998		3e-170	tetur17g02910	Phytanoyl-CoA dioxygenase domain-containing protein 1		4e-67	Danio rerio phytanoyl-CoA dioxygenase domain-containing protein 1
Unigene5217	709	7.465	11.6567	2.374	2.2758		1.6528	7.3e-09	1.4e-07		2.2958	3.7024e-09	3.7326e-08		1.7138	4.5216e-09	7.4023e-08		2.3567	0.61179	0.83529		2e-79	tetur09g02800	6-pyruvoyl tetrahydrobiopterin synthase		2e-39	Poecilia reticulata 6-pyruvoyl tetrahydrobiopterin synthase
Unigene11598	549	363.384	311.832	115.656	109.832		1.6517	2.49e-73	4.31e-71		1.4309	4.1327e-290	1.2796e-287		1.7262	6.1197e-79	1.0991e-76		1.5055	2.7057e-06	6.9169e-05		1e-28	tetur01g03220	Hypothetical small Secreted Protein, Family D		-	-
Unigene8610	1082	3.5355	4.6375	1.1265	1.0494		1.6501	2.78e-05	0.0003		2.0415	5.8574e-07	4.5783e-06		1.7523	1.5687e-05	0.00014269		2.1438	0.73571	0.89525		0	tetur03g05010	Cytochrome P450 CYP392D4		7e-64	Homo sapiens cytochrome P450 2J2
Unigene13730	257	797.87	761.458	254.741	257.408		1.6471	1.28e-97	3.01e-95		1.5797	5.6762e-297	1.8113e-294		1.6321	1.5155e-95	3.387e-93		1.5647	1.1566e-35	1.592e-33		-	-	-		6e-14	Dictyostelium discoideum transcription factor SPT20 homolog
Unigene8518	502	5.4282	8.8197	1.7342	0.7143		1.6462	1.38e-05	0.000159		2.3465	2.7276e-05	0.00016404		2.9259	2.2153e-08	3.2975e-07		3.6261	0.095986	0.35082		-	-	-		-	-
CL1469.Contig1	2858	1.3935	1.9623	0.4468	0.3346		1.641	5.11e-06	6.37e-05		2.1348	3.7874e-07	3.0417e-06		2.0582	3.023e-07	3.755e-06		2.552	0.2236	0.54027		0	tetur31g00190	Ras-specific guanine nucleotide-releasing factor		3e-105	Rattus norvegicus Ras-specific guanine nucleotide-releasing factor 1
Unigene5374	493	39.5413	41.9099	12.7145	10.3034		1.6369	2.2e-13	6.41e-12		1.7208	1.4855e-29	4.6782e-28		1.9402	1.485e-16	4.5909e-15		2.0242	0.11868	0.39469		5e-57	tetur05g02860	Unnamed protein product		4e-11	Xenopus tropicalis mitochondrial nucleoid factor 1
Unigene3286	1577	6.9782	7.2996	2.245	3.0695		1.6361	4.76e-08	8.16e-07		1.7011	2.4883e-17	4.632e-16		1.1849	2.0656e-05	0.00018406		1.2498	0.080853	0.31785		2e-159	tetur12g00110	AGAP005556-PA		-	-
Unigene11106	1288	7.2827	7.5625	2.3432	2.6446		1.636	5.43e-07	8.02e-06		1.6904	5.5409e-15	8.9922e-14		1.4614	4.4946e-06	4.5477e-05		1.5158	0.18416	0.49478		1e-84	tetur20g03410	Myosin regulatory light chain, isoform1		3e-76	Pongo abelii myosin regulatory light polypeptide 9
Unigene14458	593	14.846	14.9325	4.7958	2.8217		1.6302	2.99e-06	3.89e-05		1.6386	4.3759e-14	6.6463e-13		2.3954	7.9386e-10	1.4215e-08		2.4038	0.78341	0.92594		-	-	-		-	-
CL1997.Contig1	2228	6.8444	10.0685	2.2143	1.3947		1.6281	7.33e-20	3.24e-18		2.1849	2.7395e-23	6.8704e-22		2.295	1.7826e-27	9.7261e-26		2.8518	0.0012403	0.015331		2e-97	tetur20g01290	Hypothetical protein		1e-58	Homo sapiens trichohyalin
CL3874.Contig2	3080	6.2271	5.6541	2.0163	1.785		1.6269	1.78e-09	3.69e-08		1.4876	7.3055e-29	2.242e-27		1.8026	5.8834e-11	1.1748e-09		1.6634	0.13031	0.41794		0	tetur09g00240	Malic enzyme		0	Homo sapiens NADP-dependent malic enzyme
Unigene2055	786	10.4672	14.6456	3.3967	2.585		1.6237	1.52e-10	3.52e-09		2.1083	3.4611e-13	4.9222e-12		2.0176	7.0167e-13	1.6657e-11		2.5022	0.30606	0.62811		2e-70	tetur02g11240	Phosphatidylinositol glycan anchor biosynthesis class U protein		5e-42	Rattus norvegicus phosphatidylinositol glycan anchor biosynthesis class U protein
CL2585.Contig2	1286	14.4251	17.6732	4.6937	5.7157		1.6198	7.95e-17	2.85e-15		1.9128	8.3624e-28	2.4695e-26		1.3356	2.117e-13	5.2527e-12		1.6286	9.356e-05	0.0016756		2e-105	tetur02g10370	Hypothetical protein		-	-
CL1160.Contig4	958	15.2614	21.8755	4.9679	2.9942		1.6192	3.73e-18	1.49e-16		2.1386	3.1508e-22	7.5795e-21		2.3496	5.6931e-26	2.9514e-24		2.8691	0.88382	0.95851		6e-111	tetur26g01450	Glutathione S-transferase, class delta		2e-40	Anopheles gambiaeglutathione S-transferase 1, isoform C
Unigene5543	670	10.637	13.2164	3.465	3.1218		1.6182	1.24e-07	2e-06		1.9314	1.473e-11	1.8508e-10		1.7686	2.669e-08	3.9245e-07		2.0819	0.70356	0.88207		-	-	-		-	-
CL2409.Contig2	3004	3.611	3.9303	1.1786	0.9549		1.6153	1.93e-08	3.53e-07		1.7376	8.0303e-17	1.4558e-15		1.919	2.7974e-10	5.2004e-09		2.0412	0.01866	0.12411		0	tetur11g04980	Mitochondrial endonuclease G precursor		3e-65	Caenorhabditis elegans mitochondrial endonuclease G
Unigene3541	1145	37.071	37.8946	12.1148	9.5511		1.6135	1.53e-24	8.55e-23		1.6452	3.5337e-61	2.15e-59		1.9566	5.4915e-32	3.6336e-30		1.9883	0.86305	0.95537		8e-99	tetur06g00750	ADP-ribosylation factor-like protein 1		2e-82	Drosophila melanogaster ADP-ribosylation factor-like protein 1
Unigene2471	776	361.418	419.546	118.771	82.1695		1.6055	2.18e-200	1.07e-197		1.8206	-	-		2.137	2.4889e-288	1.6325e-285		2.3522	5.8399e-05	0.0011055		1e-37	tetur02g0177	p8 nuclear protein		-	-
CL2155.Contig1	867	13.8411	11.5751	4.5521	4.1356		1.6044	2.15e-05	0.000238		1.3464	2.7376e-18	5.3812e-17		1.7428	4.6802e-06	4.7196e-05		1.4849	0.069575	0.28951		1e-120	tetur05g09110	Hypothetical protein		-	-
Unigene9888	631	104.308	110.395	34.5845	24.3395		1.5926	2.6e-39	2.33e-37		1.6745	3.5796e-92	3.2076e-90		2.0995	3.5002e-57	4.293e-55		2.1813	0.020953	0.13473		8e-54	tetur04g07680	NADH dehydrogenase		1e-25	Mus musculus NADH dehydrogenase [ubiquinone] 1 alpha subcomplex subunit 5
Unigene7158	653	44.6989	60.5699	14.8432	12.5376		1.5904	2.28e-30	1.53e-28		2.0288	9.2674e-42	4.0935e-40		1.834	3.4499e-35	2.5204e-33		2.2723	0.17053	0.47898		4e-75	tetur22g01690	Ubiquitin-like protein 4A		9e-17	Oryctolagus cuniculus ubiquitin-like protein 4A
Unigene908	1829	52.6608	61.8088	17.5165	17.9377		1.588	6.94e-71	1.16e-68		1.8191	1.8384e-133	2.3757e-131		1.5537	1.9623e-68	2.8602e-66		1.7848	8.1124e-08	2.6039e-06		0	tetur16g02240	Serine protease, multidomain		4e-37	Sus scrofa plasminogen
Unigene11074	1587	13.4062	12.2753	4.4618	4.4434		1.5872	3.79e-10	8.41e-09		1.4601	8.5926e-31	2.805e-29		1.5932	3.807e-10	6.9868e-09		1.466	0.035136	0.19022		-	-	-		-	-
Unigene9417	1021	5.2865	7.5165	1.7622	1.2291		1.5849	1.71e-07	2.72e-06		2.0927	7.4985e-09	7.3396e-08		2.1047	1.4057e-09	2.4531e-08		2.6125	0.0076101	0.064499		3e-79	tetur17g02130	FtsJ methyltransferase domain-containing protein 1		-	-
CL1516.Contig2	1015	32.3194	31.4068	10.8073	8.9492		1.5804	8.34e-17	2.98e-15		1.5391	2.5771e-46	1.2342e-44		1.8526	4.5494e-21	1.8959e-19		1.8112	1.5132e-07	4.7131e-06		1e-47	tetur02g00480	Hypothetical protein		-	-
Unigene13172	319	57.6596	58.2928	19.2858	15.7361		1.58	5.08e-11	1.24e-09		1.5958	1.1414e-26	3.251e-25		1.8735	9.3445e-14	2.3894e-12		1.8892	0.68654	0.86719		4e-32	tetur08g03420	Transcription elongation regulator 1		-	-
CL596.Contig6	1856	4.574	4.4529	1.5323	1.0303		1.5778	1.67e-05	0.000189		1.539	4.4929e-13	6.3149e-12		2.1504	5.5352e-08	7.7283e-07		2.1117	0.06986	0.28989		0	tetur32g01250	UDP-glycosyltransferase, teturUGT75		6e-11	Homo sapiens UDP-glucuronosyltransferase 2B28
Unigene784	367	7.9961	12.064	2.6885	1.4655		1.5725	3.86e-05	0.000405		2.1658	2.4817e-05	0.00015018		2.4479	3.6248e-07	4.4117e-06		3.0412	0.14996	0.45265		-	-	-		-	-
Unigene9486	1075	5.4597	6.5897	1.8357	1.7789		1.5725	4.47e-06	5.63e-05		1.8439	2.032e-09	2.1e-08		1.6178	3.2656e-06	3.3708e-05		1.8892	0.28578	0.61939		0	tetur03g00300	Short-chain dehydrogenase/reductase SDR		5e-41	Rattus norvegicus 17-beta-hydroxysteroid dehydrogenase type 6
CL1204.Contig7	448	56.146	69.1794	18.9146	21.8763		1.5697	1.25e-21	6.25e-20		1.8708	1.4579e-35	5.4931e-34		1.3598	3.6447e-18	1.2496e-16		1.661	1.356e-10	5.9199e-09		-	-	-		5e-28	Glossina palpalis palpalis tsetseEP
CL988.Contig2	1252	1.9253	3.3006	0.649	0.5728		1.5688	2.6e-05	0.000282		2.3464	0.00014117	0.00073902		1.749	1.107e-05	0.0001034		2.5266	0.66633	0.85384		2e-106	tetur16g02800	RNA binding protein fusilli; splicing factor		2e-39	Drosophila melanogaster RNA-binding protein fusilli
Unigene847	1456	125.537	159.341	42.3337	55.6142		1.5682	2.27e-154	8.94e-152		1.9122	5.2062e-247	1.4282e-244		1.1746	1.0557e-107	2.7459e-105		1.5186	3.4788e-94	1.1919e-91		4e-114	tetur32g00530	Phytanoyl-CoA dioxygenase domain-containing protein 1		4e-72	Danio rerio phytanoyl-CoA dioxygenase domain-containing protein 1
CL2346.Contig1	2037	12.5026	11.3024	4.2169	3.9605		1.568	2.8e-11	6.95e-10		1.4224	6.2174e-36	2.3511e-34		1.6585	3.1531e-12	7.0366e-11		1.5129	0.90841	0.96444		0	tetur27g02190	Asparaginyl-tRNA synthetase		0	Bos taurus cytoplasmic asparagine--tRNA ligase
CL1433.Contig2	663	72.953	67.2247	24.6864	17.3961		1.5633	9.11e-21	4.26e-19		1.4453	1.9208e-66	1.2835e-64		2.0682	6.2898e-32	4.1527e-30		1.9502	2.774e-14	1.6132e-12		-	-	-		7e-41	Rattus norvegicus proline-rich proteoglycan 2
CL43.Contig2	1434	27.5901	36.0209	9.3899	11.1685		1.555	1.13e-36	9.36e-35		1.9397	2.9372e-54	1.6229e-52		1.3047	7.9275e-30	4.8321e-28		1.6894	6.5017e-16	4.1485e-14		2e-176	tetur08g05020	Cathepsin B		3e-112	Sus scrofa cathepsin B
CL3762.Contig2	763	13.1866	12.766	4.488	3.9161		1.5549	4.54e-06	5.71e-05		1.5082	6.0292e-15	9.7442e-14		1.7516	5.0461e-07	6.0393e-06		1.7048	0.075421	0.30702		-	-	-		-	-
Unigene8153	789	14.6781	15.3381	5.0021	4.393		1.5531	7.52e-08	1.25e-06		1.6165	5.8594e-17	1.076e-15		1.7404	5.5934e-09	9.0249e-08		1.8038	0.08902	0.33741		-	-	-		2e-32	Apis koschevnikovi cytochrome c oxidase subunit 2
CL2346.Contig2	1841	4.1558	5.2909	1.4187	1.0387		1.5506	4.51e-08	7.74e-07		1.8989	1.1685e-11	1.4782e-10		2.0003	2.3183e-10	4.3365e-09		2.3487	0.091	0.3422		0	tetur27g02190	Asparaginyl-tRNA synthetase		2e-115	Bos taurus cytoplasmic asparagine--tRNA ligase
CL977.Contig5	1141	232.254	260.242	79.3527	90.975		1.5494	8.4e-167	3.58e-164		1.7135	-	-		1.3522	6.3173e-137	2.1416e-134		1.5163	2.3473e-36	3.2738e-34		0	tetur12g01830	Cathepsin L		4e-75	Sarcophaga peregrina cathepsin L
Unigene8699	1051	143.248	147.161	48.9828	44.4644		1.5482	3.81e-78	7e-76		1.5871	4.5699e-200	9.8561e-198		1.6878	2.4338e-88	5.0996e-86		1.7267	0.014852	0.10426		7e-147	tetur10g04280	Mitochondrial complement component 1 Q subcomponent-binding protein precursor		3e-23	Bos taurus mitochondrial complement component 1 Q subcomponent-binding protein
CL4553.Contig2	1696	18.477	14.445	6.3309	4.933		1.5452	3.11e-09	6.28e-08		1.1901	6.0002e-43	2.7156e-41		1.9052	2.3473e-13	5.7909e-12		1.55	7.3994e-07	2.0658e-05		8e-56	tetur08g02640	Conserved hypothetical protein		4e-10	Mus musculus UPF0369 protein C6orf57 homolog
CL1683.Contig2	3080	2.6372	3.2583	0.9045	1.1059		1.5438	5.32e-08	9.06e-07		1.8489	3.1851e-12	4.2011e-11		1.2538	1.9642e-06	2.1075e-05		1.5589	0.07962	0.31532		0	tetur04g05720	Immunodeficiency virus type I enhancer binding protein		1e-48	Mus musculus transcription factor HIVEP3
Unigene8405	405	419.353	497.773	144.024	120.257		1.5419	1.1e-121	3.37e-119		1.7892	4.1711e-224	1.0112e-221		1.802	1.0063e-147	3.658e-145		2.0494	7.9969e-05	0.0014604		3e-32	tetur04g07960	40S ribosomal protein S29		3e-26	Ixodes scapularis 40S ribosomal protein S29
CL3330.Contig2	2032	6.8856	8.2797	2.3707	1.4999		1.5383	6.17e-12	1.63e-10		1.8043	6.3567e-20	1.3672e-18		2.1987	1.0513e-17	3.5049e-16		2.4647	0.69249	0.87228		0	tetur15g00460	Viral A-type inclusion protein		2e-06	Dictyostelium discoideum myb-like protein M
CL1936.Contig1	1403	4.5568	5.0492	1.572	1.6612		1.5354	1.83e-05	0.000205		1.6835	7.6446e-10	8.2552e-09		1.4558	3.8977e-05	0.00032988		1.6038	0.54327	0.80929		7e-79	tetur32g01020	Conserved hypothetical protein		-	-
Unigene1845	1804	13.3331	12.1077	4.6007	5.7308		1.5351	1.67e-10	3.86e-09		1.396	4.8294e-33	1.6856e-31		1.2182	2.7251e-07	3.4046e-06		1.0791	2.2295e-26	2.3425e-24		0	tetur09g02400	GF11962		8e-16	Danio rerio proton-coupled folate transporter
CL4322.Contig1	765	72.8845	60.9622	25.1883	16.8733		1.5329	6.39e-18	2.5e-16		1.2752	3.2235e-74	2.3945e-72		2.1109	5.4713e-31	3.5124e-29		1.8532	0.25186	0.57903		-	-	-		2e-14	Homo sapiens TATA-binding protein-associated factor 2N
Unigene3742	1285	20.5126	22.9701	7.0912	6.4643		1.5324	5.17e-18	2.04e-16		1.6957	5.748e-36	2.1762e-34		1.6659	6.5431e-20	2.5181e-18		1.8292	0.95242	0.97773		0	tetur32g00590	Porphobilinogen synthase		2e-85	Bos taurus delta-aminolevulinic acid dehydratase
CL1833.Contig1	2795	7.987	10.2437	2.7618	2.5229		1.532	2.04e-20	9.4e-19		1.8911	1.0693e-30	3.4797e-29		1.6626	3.1786e-22	1.4062e-20		2.0216	0.14423	0.44086		0	tetur36g01280	Hypothetical protein		2e-12	Dictyostelium discoideum uncharacterized protein DDB_G0292186
CL4727.Contig2	2250	1.4906	2.7549	0.5159	0.4781		1.5307	1.9e-07	2.97e-06		2.4168	9.5973e-06	6.2372e-05		1.6405	9.2426e-08	1.2483e-06		2.5266	0.83801	0.94857		1e-76	tetur05g08780	Conserved hypothetical protein		4e-08	Dictyostelium discoideum probable serine/threonine-protein kinase DDB_G0282963
CL2128.Contig2	1142	11.0129	16.0247	3.8117	3.9247		1.5307	2.01e-15	6.69e-14		2.0718	6.1211e-18	1.1758e-16		1.4885	6.5369e-15	1.8078e-13		2.0296	1.0762e-09	4.2508e-08		4e-176	tetur26g01440	Uunnamed protein product		1e-59	Homo sapiens retinol dehydrogenase 11
Unigene2285	452	11.4776	15.0195	3.9806	4.363		1.5278	3.76e-06	4.8e-05		1.9158	3.4793e-08	3.1722e-07		1.3954	1.2503e-05	0.00011561		1.7834	0.026018	0.15508		-	-	-		-	-
Unigene11352	521	9.9576	12.4638	3.4534	1.9499		1.5278	1.01e-05	0.000119		1.8517	3.4793e-08	3.1731e-07		2.3524	1.4396e-08	2.1949e-07		2.6763	0.10435	0.36309		-	-	-		3e-24	Bombyx mori fibroin heavy chain
CL1441.Contig8	1290	33.8385	31.347	11.7429	13.7586		1.5269	1.92e-18	7.7e-17		1.4165	3.6535e-58	2.1436e-56		1.2983	4.2982e-14	1.1326e-12		1.188	2.8462e-26	2.9804e-24		1e-98	tetur03g03700	RE19971p		8e-17	Drosophila melanogaster calphotin
CL821.Contig2	4533	3.3525	2.7999	1.1651	0.9756		1.5248	6.11e-06	7.51e-05		1.2649	2.9704e-21	6.8103e-20		1.7809	1.7003e-07	2.1961e-06		1.521	0.018939	0.12573		0	tetur19g00220	Ceramide glucosyltransferase		6e-122	Homo sapiens ceramide glucosyltransferase
CL3131.Contig3	1894	9.4071	12.4674	3.2789	2.2402		1.5205	1.37e-17	5.21e-16		1.9269	1.4607e-24	3.8614e-23		2.0701	2.8314e-24	1.3735e-22		2.4765	0.29211	0.62334		0	tetur14g03540	Cell cycle control protein 50A		3e-97	Gallus gallus cell cycle control protein 50A
CL3165.Contig1	592	33.46	27.4225	11.6667	7.2681		1.52	6.03e-07	8.84e-06		1.233	4.0317e-27	1.1642e-25		2.2028	1.9105e-12	4.3473e-11		1.9157	0.19721	0.51401		2e-40	tetur01g16540	n/a		3e-34	Xenopus laevis small nuclear ribonucleoprotein F
CL3644.Contig1	1898	10.4088	9.6419	3.6389	4.2506		1.5162	3.84e-09	7.66e-08		1.4058	5.8467e-27	1.6806e-25		1.2921	3.5752e-07	4.3584e-06		1.1817	0.063547	0.272		2e-139	tetur02g07340	Predicted si:dkey-88l16.3		6e-32	Mus musculus basement membrane-specific heparan sulfate proteoglycan core protein
CL2094.Contig1	1030	57.6432	60.4659	20.2293	16.8255		1.5107	2.14e-32	1.56e-30		1.5797	2.7619e-77	2.1274e-75		1.7765	1.6626e-40	1.4211e-38		1.8455	0.6813	0.86216		-	-	-		2e-18	Homo sapiens ubiquitin-like-conjugating enzyme ATG10
Unigene7743	791	5.4324	7.4631	1.9077	1.511		1.5098	1.03e-05	0.000121		1.9679	6.7025e-07	5.196e-06		1.8461	9.2836e-07	1.063e-05		2.3043	0.00013073	0.0022542		-	-	-		-	-
Unigene14724	483	202.017	222.443	71.3777	77.205		1.5009	1.02e-57	1.38e-55		1.6399	1.2099e-124	1.4332e-122		1.3877	2.2169e-51	2.4061e-49		1.5267	3.5602e-21	3.0166e-19		4e-48	tetur30g01730	Hypothetical protein		-	-
CL4268.Contig2	980	5.0264	8.1321	1.7767	2.0123		1.5003	3.65e-08	6.34e-07		2.1944	1.1484e-07	9.8446e-07		1.3207	2.4457e-07	3.0759e-06		2.0148	0.010125	0.079986		2e-37	tetur21g01820	Conserved hypothetical protein		4e-09	Drosophila melanogaster protein bcn92
CL1742.Contig4	994	11.8618	11.5809	4.2041	4.8698		1.4965	1.24e-06	1.72e-05		1.4619	2.085e-16	3.686e-15		1.2844	2.0656e-05	0.00018411		1.2498	0.66106	0.84902		6e-130	tetur12g04671	Intradiol ring-cleavage dioxygenase		-	-
CL4519.Contig1	1266	88.2902	83.2338	31.3119	30.6351		1.4955	7.21e-45	7.43e-43		1.4105	9.2457e-142	1.3024e-139		1.5271	3.7178e-46	3.5611e-44		1.442	0.0070558	0.060881		3e-141	tetur17g02910	Phytanoyl-CoA dioxygenase domain-containing protein 1		3e-68	Danio rerio phytanoyl-CoA dioxygenase domain-containing protein 1
Unigene10362	661	78.1683	83.5037	27.7465	26.4895		1.4943	3.43e-29	2.22e-27		1.5895	1.9384e-66	1.2926e-64		1.5612	7.783e-31	4.9542e-29		1.6564	0.0059166	0.053605		1e-45	tetur07g00510	Unnamed protein product		4e-10	Equus caballus E-selectin
Unigene6089	218	140.863	157.06	50.0523	46.0533		1.4928	8.06e-20	3.55e-18		1.6498	4.0245e-40	1.6939e-38		1.6129	8.949e-22	3.8463e-20		1.7699	0.15659	0.45854		-	-	-		2e-22	Glossina palpalis palpalis Protein TsetseEP
CL1710.Contig2	463	90.4318	72.6757	32.2163	31.3641		1.489	7.5e-12	1.96e-10		1.1737	6.7344e-54	3.7013e-52		1.5277	2.3102e-12	5.2057e-11		1.2124	0.025771	0.15388		4e-20	tetur29g01100	Hypothetical protein		-	-
CL1124.Contig1	1979	11.4391	12.2302	4.0765	3.986		1.4886	1.02e-13	3e-12		1.585	6.9312e-30	2.2051e-28		1.521	4.9947e-14	1.3048e-12		1.6174	0.0001413	0.0024179		0	tetur35g00210	Carboxyl/cholinesterase		5e-48	Bos taurus carboxylesterase 4A
CL4084.Contig2	1140	10.5725	10.3567	3.7675	2.5686		1.4886	9.51e-07	1.35e-05		1.4589	1.2709e-16	2.2725e-15		2.0413	4.2992e-10	7.8567e-09		2.0115	0.084984	0.32663		2e-130	tetur02g01250	SNF8, ESCRT-II complex subunit homolog		1e-65	Danio rerio vacuolar-sorting protein SNF8
Unigene7100	596	29.9822	36.648	10.712	7.7206		1.4849	1.16e-14	3.7e-13		1.7745	7.7275e-24	1.9776e-22		1.9573	5.8353e-20	2.2601e-18		2.2469	0.22886	0.54898		1e-31	tetur10g03370	Hypothetical protein		1e-09	Homo sapiens mitochondrial 39S ribosomal protein L42
CL1977.Contig2	1367	9.6219	9.7165	3.4391	2.2732		1.4843	1.15e-07	1.86e-06		1.4984	6.1861e-18	1.1876e-16		2.0816	9.5879e-12	2.0634e-10		2.0957	0.14147	0.43422		7e-175	tetur10g0521	Tetratricopeptide repeat protein 4		5e-55	Homo sapiens tetratricopeptide repeat protein 4
CL3206.Contig2	1121	13.8837	12.112	4.9704	3.8916		1.482	2.2e-06	2.92e-05		1.285	6.6578e-21	1.5066e-19		1.835	1.0235e-08	1.5918e-07		1.638	0.48329	0.76591		0	tetur27g00550	Serine/threonine-protein kinase PRP4 homolog		1e-141	Rattus norvegicus serine/threonine-protein kinase PRP4 homolog
Unigene13982	1651	20.2184	21.8111	7.2417	8.5785		1.4813	1.1e-19	4.79e-18		1.5907	5.4133e-43	2.4535e-41		1.2369	2.5564e-15	7.3388e-14		1.3463	0.42184	0.72777		0	tetur04g04890	Isovaleryl-CoA dehydrogenase		3e-125	Bos taurus mitochondrial isovaleryl-CoA dehydrogenase
Unigene10151	442	12.093	18.0305	4.3333	3.1097		1.4806	1.44e-07	2.31e-06		2.0569	4.4575e-08	4.0184e-07		1.9593	1.4584e-09	2.5406e-08		2.5356	0.31535	0.63274		-	-	-		-	-
Unigene17153	1002	13.2315	11.4885	4.7497	3.5784		1.4781	1.42e-05	0.000163		1.2743	5.7972e-18	1.1164e-16		1.8866	6.8472e-08	9.4292e-07		1.6828	1.6799e-08	5.8898e-07		-	-	-		-	-
CL4106.Contig1	3341	4.3447	4.2406	1.5635	1.9318		1.4745	1.17e-07	1.89e-06		1.4395	1.8373e-19	3.8615e-18		1.1693	1.4017e-05	0.0001282		1.1343	0.31827	0.6367		0	tetur05g01220	Unnamed protein product		0	Drosophila melanogaster E3 ubiquitin-protein ligase Bre1
Unigene11457	774	83.5467	104.109	30.0695	21.6185		1.4743	5.7e-50	6.5e-48		1.7917	4.2061e-81	3.3728e-79		1.9503	1.8452e-69	2.7426e-67		2.2678	0.081393	0.31846		6e-62	tetur08g04750	Roc1a		1e-54	Drosophila melanogaster RING-box protein 1A
Unigene11762	568	145.584	171.487	52.4194	37.981		1.4737	6.14e-56	7.92e-54		1.7099	3.8816e-103	3.7934e-101		1.9385	8.1539e-79	1.4472e-76		2.1747	0.027621	0.16099		8e-25	tetur28g00380	Mitochondrial ATP synthase subunit epsilon		2e-06	Homo sapiensmitochondrial ATP synthase subunit epsilon-like protein
Unigene12813	829	7.9647	9.9694	2.8705	2.3789		1.4723	1.26e-06	1.75e-05		1.7962	1.3368e-09	1.4019e-08		1.7433	8.7211e-08	1.1826e-06		2.0672	0.89002	0.96325		9e-54	tetur09g02820	Hypothetical protein		-	-
Unigene9399	2568	1.9386	5.5171	0.7006	0.3491		1.4684	4.62e-19	1.92e-17		2.9772	1.5577e-07	1.318e-06		2.4733	2.613e-25	1.3184e-23		3.9822	0.0015668	0.018679		1e-22	tetur63g00020	Hypothetical protein		4e-17	Nycticebus coucang LINE-1 reverse transcriptase homolog
Unigene4919	291	78.3342	73.0306	28.3216	16.6341		1.4677	5.82e-10	1.27e-08		1.3666	1.7055e-29	5.3604e-28		2.2355	3.2916e-18	1.1337e-16		2.1344	1.4263e-06	3.8196e-05		7e-27	tetur11g00700	Tribbles homolog 2		-	-
Unigene14423	708	7.2535	9.1718	2.6233	2.279		1.4673	1.47e-05	0.000167		1.8058	1.0026e-07	8.6781e-07		1.6703	3.0659e-06	3.1843e-05		2.0088	0.13945	0.43242		-	-	-		-	-
Unigene2263	494	379.337	317.87	137.227	107.543		1.4669	1.2e-51	1.42e-49		1.2119	1.0494e-229	2.6466e-227		1.8186	5.5212e-77	9.465e-75		1.5635	3.2485e-07	9.6507e-06		5e-11	tetur14g01460	Hypothetical protein		-	-
CL4617.Contig2	1540	5.7167	8.05	2.0728	2.5223		1.4636	3.15e-10	7.06e-09		1.9574	2.992e-12	3.9615e-11		1.1804	2.525e-08	3.7309e-07		1.6742	0.02193	0.13905		0	tetur05g04700	Legumain		5e-110	Mus musculus Legumain
Unigene2151	420	21.3355	26.0027	7.7386	6.1182		1.4631	5.48e-08	9.31e-07		1.7485	1.9374e-12	2.5981e-11		1.8021	6.7283e-10	1.2134e-08		2.0875	0.48501	0.76698		-	-	-		-	-
Unigene12673	1471	11.934	12.24	4.3401	3.2906		1.4593	8.11e-10	1.75e-08		1.4958	6.8762e-23	1.6986e-21		1.8587	1.9881e-13	4.9534e-12		1.8952	0.86719	0.95369		1e-126	tetur04g07670	Hypothetical protein		2e-42	Danio rerio UPF0454 protein C12orf49 homolog
Unigene6837	503	8.5428	14.0834	3.1154	3.2078		1.4553	2.32e-07	3.6e-06		2.1765	1.3207e-06	9.8365e-06		1.4131	3.7612e-07	4.5667e-06		2.1343	0.00063937	0.0087851		-	-	-		-	-
Unigene13412	510	40.7921	41.6704	14.9082	11.6004		1.4522	3.64e-11	8.95e-10		1.4829	1.1759e-26	3.3461e-25		1.8141	5.4528e-15	1.5094e-13		1.8448	0.13356	0.42181		2e-08	tetur24g02290	Hypothetical protein		2e-06	Mus musculus up-regulated during skeletal muscle growth protein 5
CL123.Contig20	2639	2.0453	4.362	0.7478	0.4076		1.4516	3.11e-13	9e-12		2.5443	6.007e-08	5.3247e-07		2.3271	4.017e-18	1.3726e-16		3.4198	3.7717e-07	1.1131e-05		0	tetur26g00600	UNCoordinated family member		3e-27	Gallus gallus low-density lipoprotein receptor-related protein 1
Unigene3857	321	33.6293	31.2636	12.295	8.3775		1.4516	2.15e-05	0.000238		1.3464	1.5276e-14	2.4079e-13		2.0051	3.1948e-08	4.6455e-07		1.8999	0.72079	0.88765		1e-20	tetur09g06350	Putative mitochondrial isocitrate dehydrogenase 1 isoform		1e-09	Bos tauruscytoplasmic isocitrate dehydrogenase [NADP]
Unigene586	1128	5.4819	6.5418	2.0067	1.9072		1.4499	1.03e-05	0.00012		1.7049	6.6854e-09	6.5849e-08		1.5232	5.7082e-06	5.6822e-05		1.7782	0.7314	0.89425		-	-	-		-	-
Unigene335	1287	11.075	10.7792	4.0587	5.247		1.4482	2.53e-07	3.91e-06		1.4092	1.129e-18	2.2662e-17		1.0777	6.5548e-05	0.00052585		1.0387	0.13808	0.42985		3e-147	tetur05g00370	Variable lymphocyte receptor A diversity region		3e-10	Boselaphus tragocamelus Toll-like receptor 4
CL119.Contig2	2417	11.9245	11.6014	4.3704	4.0796		1.4481	3.4e-13	9.82e-12		1.4085	3.6258e-36	1.3811e-34		1.5474	1.8281e-14	4.9248e-13		1.5078	0.0014322	0.01731		0	tetur03g06540	Unnamed protein product		8e-171	Mus musculus GTP-binding protein 2
CL2027.Contig3	1531	4.963	5.9766	1.8197	1.4833		1.4475	8.81e-07	1.26e-05		1.7156	1.3071e-10	1.5179e-09		1.7424	3.5639e-08	5.1524e-07		2.0105	0.012912	0.095582		2e-168	tetur05g05470	Mitochondrial thiamine pyrophosphate carrier		1e-68	Homo sapiens mitochondrial thiamine pyrophosphate carrier
CL818.Contig5	1151	25.5413	28.978	9.3791	9.5013		1.4453	5.63e-19	2.32e-17		1.6274	9.3356e-37	3.5955e-35		1.4266	1.5159e-18	5.3122e-17		1.6088	0.56251	0.80314		4e-150	tetur04g02870	S-methyl-5-thioadenosine phosphorylase		6e-67	Mus musculus S-methyl-5'-thioadenosine phosphorylase
Unigene8602	420	26.7005	28.8138	9.8114	7.968		1.4443	1.83e-07	2.88e-06		1.5542	5.9808e-15	9.676e-14		1.7446	2.6673e-09	4.471e-08		1.8545	0.95552	0.97738		4e-40	tetur09g03160	Conserved hypothetical protein		1e-12	Danio reriocytochrome c oxidase assembly factor 5
Unigene8253	454	7.618	15.6035	2.8125	2.3693		1.4376	1.69e-08	3.11e-07		2.4719	1.7689e-05	0.0001097		1.685	2.3189e-09	3.9462e-08		2.7193	0.00078429	0.010502		2e-27	tetur33g01340	GG18546		2e-08	Drosophila melanogaster mitochondrial 39S ribosomal protein L33
CL3744.Contig1	744	9.2973	13.4887	3.4324	4.0161		1.4376	1.12e-08	2.12e-07		1.9745	1.078e-09	1.1478e-08		1.211	2.0416e-07	2.609e-06		1.7479	0.48178	0.76453		1e-100	tetur16g00350	40S ribosomal protein S9		2e-87	Drosophila melanogaster 40S ribosomal protein S9
Unigene9311	852	8.4878	11.7789	3.1336	2.3848		1.4376	2.49e-08	4.48e-07		1.9103	4.4984e-10	4.9622e-09		1.8315	2.1772e-10	4.0827e-09		2.3043	0.78317	0.9266		2e-57	tetur34g00460	Hypothetical protein		1e-10	Xenopus laevis desumoylating isopeptidase 1
Unigene4123	629	16.7456	16.8934	6.1823	3.8953		1.4376	3.56e-06	4.55e-05		1.4502	4.8548e-14	7.3594e-13		2.104	7.6991e-10	1.3827e-08		2.1167	0.62604	0.83891		-	-	-		-	-
Unigene6427	1031	9.4539	9.4476	3.4902	3.9994		1.4376	1.02e-05	0.00012		1.4366	4.2485e-13	5.9875e-12		1.2411	9.4565e-05	0.00073612		1.2402	0.00026279	0.0041686		2e-135	tetur15g03020	Lectin precursor		-	-
CL2489.Contig6	5707	9.3108	7.6028	3.4374	3.1937		1.4376	2.85e-14	8.78e-13		1.1452	1.4672e-64	9.4604e-63		1.5437	3.1734e-16	9.6714e-15		1.2513	0.031003	0.17463		0	tetur20g02910	Ortholog of argonaute-1 (Drosophila melanogaster)		0	Mus musculus protein argonaute-2
Unigene8705	961	31.1364	35.3216	11.5354	9.6387		1.4325	4.64e-19	1.92e-17		1.6145	6.5348e-37	2.5199e-35		1.6917	2.0796e-23	9.6979e-22		1.8736	0.62357	0.83967		3e-09	tetur10g00440	Protein O-mannosyl-transferase 2		2e-60	Bos taurus stromal cell-derived factor 2
Unigene11107	1759	7.8053	8.5579	2.9036	2.5141		1.4266	6.02e-09	1.17e-07		1.5594	1.1264e-17	2.1439e-16		1.6344	1.7103e-10	3.266e-09		1.7672	0.093191	0.34331		2e-84	tetur20g03410	Myosin regulatory light chain, isoform1		5e-76	Pongo abelii myosin regulatory light polypeptide 9
CL2490.Contig3	1527	3.7749	5.0257	1.4063	0.861		1.4245	1.98e-06	2.64e-05		1.8374	3.3271e-08	3.0432e-07		2.1324	2.6256e-09	4.4133e-08		2.5452	0.00068617	0.0093265		5e-68	tetur01g02800	Notochord homeobox		2e-49	Mus musculus DNA-directed RNA polymerase II subunit RPB4
Unigene4943	1214	4.3597	6.0784	1.6255	1.1814		1.4233	1.67e-06	2.27e-05		1.9028	1.245e-07	1.0633e-06		1.8837	2.7027e-08	3.9681e-07		2.3632	0.88343	0.95825		-	-	-		-	-
Unigene3632	989	26.2809	25.0697	9.8004	8.6407		1.4231	3.2e-11	7.91e-10		1.355	5.6394e-32	1.9128e-30		1.6048	2.4698e-13	6.0783e-12		1.5367	0.091414	0.34188		7e-109	tetur23g02040	Hypothetical protein		-	-
CL4300.Contig1	814	53.8836	53.6664	20.107	14.6095		1.4221	8.8e-20	3.86e-18		1.4163	9.1824e-53	4.9341e-51		1.8829	1.1089e-29	6.7052e-28		1.8771	0.0095874	0.076836		6e-103	tetur01g01500	Apolipoprotein D-like, partial		2e-06	Pieris brassicae bilin-binding protein
CL204.Contig1	1903	32.411	26.2128	12.1081	9.1068		1.4205	1.7e-15	5.66e-14		1.1143	2.3279e-73	1.6852e-71		1.8315	8.1395e-25	4.0194e-23		1.5253	7.9656e-06	0.00018448		0	tetur599g00010	Beta-tubulin		0	Echinococcus multilocularis tubulin beta-2 chain
CL2288.Contig2	671	189.775	197.95	70.9274	56.1082		1.4199	1.66e-60	2.35e-58		1.4807	2.2698e-149	3.3801e-147		1.758	2.4362e-82	4.623e-80		1.8189	1.2949e-14	7.7155e-13		4e-83	tetur22g02130	PLAT single domain protein		-	-
CL2309.Contig1	803	5.2207	8.0867	1.9515	1.414		1.4197	1.98e-06	2.65e-05		2.051	2.7488e-06	1.9497e-05		1.8845	5.1111e-08	7.1727e-07		2.5158	0.73643	0.89599		1e-85	tetur21g02530	NADH dehydrogenase 1 alpha subcomplex subunit 13		1e-12	Mus musculus NADH dehydrogenase [ubiquinone] 1 alpha subcomplex subunit 13
CL3151.Contig1	5075	1.6211	1.803	0.6061	0.6123		1.4193	4.27e-06	5.4e-05		1.5728	4.366e-11	5.282e-10		1.4047	5.4231e-06	5.4127e-05		1.5581	0.82761	0.94454		0	tetur05g03930	KIAA0528 protein		2e-124	Xenopus tropicalis C2 domain-containing protein 5
CL906.Contig2	932	29.9686	26.9196	11.2093	9.2974		1.4188	2.9e-10	6.53e-09		1.264	4.3279e-34	1.5701e-32		1.6886	1.951e-13	4.865e-12		1.5338	0.18047	0.4905		-	-	-		-	-
Unigene13933	2090	1.8554	5.2254	0.6943	0.7434		1.4181	9.87e-15	3.15e-13		2.9119	6.6889e-06	4.4573e-05		1.3195	4.5614e-14	1.1968e-12		2.8133	0.079806	0.31578		4e-78	tetur02g11050	Hypothetical protein		2e-19	Dictyostelium discoideum uncharacterized protein DDB_G0287625
CL2219.Contig2	476	71.9989	71.3109	26.9469	12.8056		1.4179	1.5e-15	5.01e-14		1.404	2.0364e-41	8.8697e-40		2.4912	4.2415e-34	3.0112e-32		2.4773	3.2146e-11	1.4835e-09		-	-	-		1e-19	Bombyx mori fibroin heavy chain
CL4293.Contig1	694	17.0649	27.2199	6.4395	7.4915		1.406	6.06e-16	2.07e-14		2.0796	3.808e-15	6.2513e-14		1.1877	1.1309e-13	2.8745e-12		1.8613	0.96989	0.98553		5e-10	tetur09g00560	Hypothetical protein		-	-
CL2085.Contig1	2586	3.2625	4.2232	1.2344	1.0168		1.4022	3.88e-08	6.73e-07		1.7745	3.7313e-11	4.5475e-10		1.6819	1.0496e-09	1.8531e-08		2.0543	0.35896	0.68201		0	tetur07g06070	Unnamed protein product		0	Rattus norvegicus mitochondrial very long-chain specific acyl-CoA dehydrogenase
Unigene16739	2041	10.2957	9.834	3.8958	3.2793		1.4021	3.36e-09	6.75e-08		1.3359	1.3052e-25	3.5996e-24		1.6506	1.398e-11	2.9621e-10		1.5844	7.4745e-07	2.0831e-05		0	tetur22g00130	Bicaudal C homolog 1		2e-95	Xenopus laevis protein bicaudal C homolog 1-A
Unigene12855	1094	16.813	16.458	6.3663	3.933		1.4011	1.04e-08	1.97e-07		1.3703	1.3747e-22	3.3535e-21		2.0959	4.9262e-15	1.3737e-13		2.0651	0.58579	0.82555		2e-64	tetur05g05970	Hypothetical protein		-	-
CL3179.Contig1	2109	52.6762	51.6434	19.9519	18.4748		1.4006	2.41e-44	2.43e-42		1.3721	6.053e-128	7.3087e-126		1.5116	9.0057e-50	9.2737e-48		1.483	0.36647	0.68917		0	tetur02g01990	Nucleolar GTP-binding protein 1		0	Mus musculus nucleolar GTP-binding protein 1
Unigene7784	1224	3.2538	6.511	1.2329	1.1718		1.4001	4.68e-09	9.25e-08		2.4008	6.1591e-06	4.1245e-05		1.4734	2.6493e-09	4.4433e-08		2.4742	0.2505	0.57823		1e-94	tetur30g01870	Hypothetical protein		-	-
CL1358.Contig2	341	1221.71	1086.31	462.954	377.31		1.4	3.77e-122	1.17e-119		1.2305	-	-		1.6951	6.1845e-172	2.6657e-169		1.5256	1.3239e-72	3.7595e-70		-	-	-		4e-20	Pinctada maxima N66 matrix protein
CL1638.Contig4	269	90.7797	80.1006	34.5216	26.6586		1.3949	1.53e-08	2.84e-07		1.2143	2.7231e-29	8.4905e-28		1.7678	2.4165e-12	5.441e-11		1.5872	0.44937	0.73729		3e-49	tetur01g13400	DnaJ		3e-28	Homo sapiens DnaJ homolog subfamily A member 4
Unigene2483	1127	31.0605	34.0475	11.8448	14.688		1.3908	1.4e-19	6.05e-18		1.5233	4.1494e-41	1.7923e-39		1.0804	7.023e-14	1.8173e-12		1.2129	0.61079	0.83912		8e-176	tetur03g06140	Similar to ATP synthase mitochondrial F1 complex assembly factor 1		3e-38	Xenopus tropicalis ATP synthase mitochondrial F1 complex assembly factor 1
Unigene3835	331	42.2706	55.2878	16.1318	11.3742		1.3897	1.41e-12	3.88e-11		1.7771	2.3888e-17	4.4519e-16		1.8939	2.4436e-17	7.9024e-16		2.2812	0.016856	0.11507		5e-35	tetur27g01440	Unnamed protein product		2e-30	Pongo abelii Ras-related protein Rab-10
CL4435.Contig2	1328	10.0623	10.6686	3.846	3.195		1.3875	6.89e-08	1.16e-06		1.4719	1.343e-16	2.3985e-15		1.6551	9.1174e-10	1.6239e-08		1.7395	0.53267	0.79971		0	tetur21g02560	Inactive hydroxysteroid dehydrogenase-like protein 1		1e-54	Homo sapiens inactive hydroxysteroid dehydrogenase-like protein 1
CL2958.Contig3	2963	4.8105	4.7816	1.8413	0.9076		1.3855	3.19e-07	4.85e-06		1.3768	1.431e-17	2.7072e-16		2.4061	1.1119e-14	3.0225e-13		2.3974	0.79881	0.93091		0	tetur29g01060	Hypothetical protein		2e-101	Bos taurus GDP-fucose transporter 1
Unigene2591	1303	133.923	125.496	51.2689	39.9009		1.3852	1.57e-59	2.15e-57		1.2915	1.4261e-196	3.0339e-194		1.7469	2.7707e-87	5.7258e-85		1.6532	1.5982e-10	6.91e-09		0	tetur12g01840	Cathepsin L		5e-75	Sarcophaga peregrina cathepsin L
CL3471.Contig2	2532	4.7187	4.8961	1.8109	1.4397		1.3817	7.31e-07	1.06e-05		1.4349	6.5598e-15	1.0569e-13		1.7126	6.5042e-09	1.0372e-07		1.7659	0.077786	0.31036		0	tetur14g03490	Hypothetical protein		2e-45	Drosophila melanogaster brain tumor protein
CL1490.Contig2	289	147.054	121.539	56.4328	55.624		1.3817	2.82e-11	6.98e-10		1.1068	4.482e-49	2.2681e-47		1.4026	1.5748e-11	3.3181e-10		1.1276	2.9092e-11	1.3545e-09		-	-	-		6e-10	Dictyostelium discoideum probable serine/threonine-protein kinase tsuA
CL2512.Contig1	1356	40.0364	45.2761	15.3659	11.9872		1.3816	2.46e-31	1.75e-29		1.559	3.3784e-62	2.0963e-60		1.7398	3.2128e-42	2.885e-40		1.9173	0.83208	0.9439		2e-140	tetur16g00660	DPY-30 homolog		1e-14	Rattus norvegicus protein dpy-30 homolog
CL4651.Contig1	2036	41.9275	37.548	16.1347	13.2962		1.3777	2.57e-26	1.53e-24		1.2186	2.3081e-96	2.1355e-94		1.6569	4.849e-36	3.6394e-34		1.4977	5.3118e-05	0.0010159		1e-61	tetur27g01750	RecName: Full		4e-13	Branchiostoma belcheri profilin
Unigene645	1373	103.279	85.1314	39.947	41.8709		1.3704	7.08e-33	5.24e-31		1.0916	1.5237e-157	2.4562e-155		1.3025	1.9065e-29	1.139e-27		1.0237	9.1168e-46	1.5703e-43		0	tetur08g03950	Aspartylglucosaminidase		4e-101	Mus musculus N(4)-(beta-N-acetylglucosaminyl)-L-asparaginase
CL671.Contig1	3520	5.538	5.1151	2.1435	2.0882		1.3694	1.01e-07	1.65e-06		1.2548	4.319e-23	1.0754e-21		1.4071	5.3491e-08	7.4892e-07		1.2925	0.13069	0.41871		0	tetur01g06130	Mitochondrial ATP synthase subunit alpha precursor		0	Bos taurus mitochondrial ATP synthase subunit alpha
CL389.Contig2	1430	7.439	7.2243	2.8817	2.382		1.3682	2.09e-05	0.000231		1.3259	2.9632e-13	4.2489e-12		1.6429	8.4425e-07	9.741e-06		1.6007	4.4328e-06	0.00010823		-	-	-		-	-
CL1088.Contig3	715	16.3438	18.164	6.3316	4.7641		1.3681	1.13e-07	1.83e-06		1.5204	2.0313e-14	3.1747e-13		1.7785	2.1889e-10	4.102e-09		1.9308	0.23028	0.55146		6e-27	tetur01g01570	Zinc Finger Protein Zn168 homologue (isoform A)		5e-14	Bos taurus coiled-coil domain-containing protein 86
CL666.Contig16	2814	16.2944	14.2653	6.3319	5.8825		1.3637	8.57e-14	2.56e-12		1.1718	8.4295e-52	4.438e-50		1.4699	1.2732e-15	3.7333e-14		1.278	4.0531e-09	1.5155e-07		0	tetur06g05600	PIWI-related, RNA binding		6e-154	Homo sapiens piwi-like protein 1
CL3080.Contig2	1486	110.554	103.089	42.9632	36.1132		1.3636	6.7e-54	8.22e-52		1.2627	7.6248e-181	1.4811e-178		1.6142	1.9921e-71	3.1142e-69		1.5133	0.32276	0.64202		4e-180	tetur10g04830	Geranylgeranyl pyrophosphate synthase		3e-92	Bos taurusgeranylgeranyl pyrophosphate synthase
CL1972.Contig2	452	19.4772	21.5497	7.5759	5.1563		1.3623	4.54e-06	5.71e-05		1.5082	3.8037e-11	4.6339e-10		1.9174	7.0998e-09	1.1263e-07		2.0633	0.89826	0.95905		4e-34	tetur04g07480	H/ACA ribonucleoprotein complex subunit 3		3e-17	Drosophila melanogaster H/ACA ribonucleoprotein complex subunit 3
Unigene12355	3810	1.0178	1.3945	0.3961	0.3608		1.3615	7.65e-05	0.000749		1.8158	1.26e-05	8.0234e-05		1.4962	3.3151e-05	0.0002848		1.9505	0.36376	0.68496		0	tetur11g05000	Cytochrome P450 CYP385C2		2e-71	Mus musculus cytochrome P450 3A41
Unigene11351	373	23.1809	26.9051	9.0249	5.9279		1.361	1.47e-06	2.02e-05		1.5759	5.873e-11	7.0263e-10		1.9673	9.8112e-10	1.7413e-08		2.1823	0.010497	0.08241		-	-	-		3e-15	Dictyostelium discoideum uncharacterized protein DDB_G0271670
Unigene15014	774	69.532	65.9736	27.0701	22.0817		1.361	1.08e-19	4.69e-18		1.2852	2.5419e-60	1.5258e-58		1.6548	1.0504e-26	5.5996e-25		1.579	0.49883	0.77488		5e-73	tetur11g03550|	Thioredoxin		1e-28	Mus musculus mitochondrial thioredoxin
Unigene5657	677	35.7609	39.6751	13.974	14.2117		1.3556	5.59e-14	1.69e-12		1.5055	6.8312e-28	2.0269e-26		1.3313	1.4147e-13	3.5569e-12		1.4812	0.19547	0.51109		6e-98	tetur08g06030	Legumain		8e-48	Mus musculus legumain
CL4705.Contig3	908	36.128	29.2565	14.1263	8.6217		1.3547	2.89e-08	5.1e-07		1.0504	3.4976e-37	1.3638e-35		2.0671	3.4619e-17	1.1088e-15		1.7627	0.41398	0.72208		5e-61	tetur02g09390	Rel domain protein		2e-24	Mus musculus transcription elongation regulator 1
Unigene13442	616	51.5522	49.8331	20.163	11.7385		1.3543	8.61e-13	2.41e-11		1.3054	4.9533e-36	1.8776e-34		2.1348	9.9192e-25	4.8822e-23		2.0859	0.20264	0.52504		5e-79	tetur16g00920	Dynein light chain Tctex-type 1		5e-27	Mus musculus dynein light chain Tctex-type 1
CL3367.Contig1	841	16.5745	15.7936	6.4872	4.903		1.3533	2.88e-06	3.76e-05		1.2837	1.1501e-16	2.0646e-15		1.7572	6.7218e-09	1.0702e-07		1.6876	0.78699	0.92882		9e-97	tetur06g03480	Phosphoethanolamine transferase PIGF		1e-07	Mus musculusphosphatidylinositol-glycan biosynthesis class F protein
CL4483.Contig1	867	29.556	30.2996	11.5811	6.7548		1.3517	3.36e-12	9.06e-11		1.3875	2.6373e-29	8.2312e-28		2.1295	1.618e-22	7.2216e-21		2.1653	0.54365	0.8097		2e-128	tetur08g00700	Cortactin		2e-77	Gallus gallus Src substrate protein p85
Unigene7691	2327	1.3962	3.0442	0.5487	0.2825		1.3474	1.69e-08	3.11e-07		2.472	7.518e-05	0.00041583		2.3052	7.8379e-12	1.705e-10		3.4297	0.38156	0.69679		0	tetur04g07910	ABC-transporter, class C		3e-149	Mus musculus canalicular multispecific organic anion transporter 2
CL4443.Contig3	1185	3.3609	5.7289	1.3224	1.412		1.3457	6.84e-07	9.92e-06		2.1151	1.1499e-05	7.3647e-05		1.2511	1.6924e-06	1.8441e-05		2.0205	0.50672	0.77338		0	tetur01g02920	50S ribosomal protein_L2		4e-46	Rattus norvegicus mitochondrial 39S ribosomal protein L2
Unigene8777	646	39.9917	32.8977	15.8126	13.0435		1.3386	5.74e-07	8.44e-06		1.0569	4.0257e-29	1.2452e-27		1.6164	1.3885e-09	2.4258e-08		1.3347	0.85857	0.95242		2e-87	tetur02g09540	Unnamed protein product		4e-10	Homo sapiens Rap1 GTPase-GDP dissociation stimulator 1
Unigene2306	518	25.4933	25.072	10.0841	10.8444		1.338	2.38e-06	3.15e-05		1.314	1.2801e-15	2.1582e-14		1.2332	1.1247e-05	0.0001049		1.2091	0.065076	0.27648		8e-53	tetur30g01950	Solute carrier family 30 member 1		5e-09	Rattus norvegicus zinc transporter 1
CL853.Contig1	1760	12.6541	12.5781	5.0125	4.0066		1.336	6.75e-10	1.47e-08		1.3273	2.9813e-25	8.1003e-24		1.6592	2.4338e-13	5.9993e-12		1.6505	0.24564	0.57251		0	tetur30g00460	RecName: Full		3e-27	Mus musculus sister chromatid cohesion protein PDS5 homolog B
CL4706.Contig1	1802	5.5253	5.8968	2.1902	2.0893		1.335	4.62e-06	5.81e-05		1.4289	4.3245e-12	5.642e-11		1.403	2.1679e-06	2.3121e-05		1.4969	0.20063	0.52087		3e-124	tetur01g06360	Hypothetical protein IscW ISCW001706		3e-08	Dictyostelium discoideum uncharacterized protein DDB_G0271670
CL421.Contig3	1032	6.6519	9.1524	2.6433	3.0691		1.3314	2.47e-07	3.83e-06		1.7918	9.9605e-09	9.6051e-08		1.116	3.1595e-06	3.2747e-05		1.5763	0.027856	0.1619		1e-140	tetur30g02300	Putative secreted salivary gland peptide		-	-
CL3015.Contig3	5965	2.126	2.1278	0.8465	0.6211		1.3286	2.46e-06	3.25e-05		1.3298	6.5553e-15	1.0567e-13		1.7752	3.7075e-09	6.1227e-08		1.7765	0.7082	0.88399		0	tetur04g05420	Predicted chromodomain helicase DNA binding protein 5		0	Drosophila melanogaster chromodomain-helicase-DNA-binding protein Mi-2 homolog
CL1594.Contig1	2170	7.3171	7.7532	2.9153	2.4785		1.3276	1.42e-08	2.66e-07		1.4111	2.7982e-18	5.4967e-17		1.5618	1.7419e-10	3.3221e-09		1.6453	0.99994	0.99994		0	tetur35g01200	Widerborst		0	Homo sapiens serine/threonine-protein phosphatase 2A 56 kDa regulatory subunit epsilon isoform
CL1433.Contig7	1380	35.353	32.9387	14.0893	11.0425		1.3272	1.76e-16	6.25e-15		1.2252	7.5672e-53	4.0731e-51		1.6788	6.445e-24	3.0575e-22		1.5767	1.7205e-14	1.0155e-12		2e-105	tetur09g02250|	Protein TFG		7e-33	Rattus norvegicus proline-rich proteoglycan 2
CL107.Contig1	2909	7.8541	8.5232	3.1324	2.4857		1.3262	2.77e-12	7.53e-11		1.4441	1.3623e-25	3.7502e-24		1.6598	2.3988e-16	7.3552e-15		1.7777	0.29037	0.62551		0	tetur23g01840	CG10719		2e-172	Drosophila melanogaster brain tumor protein
Unigene14525	922	16.994	25.6109	6.7985	4.926		1.3217	2.01e-17	7.53e-16		1.9135	6.0327e-18	1.1603e-16		1.7865	4.6125e-23	2.1118e-21		2.3783	0.13956	0.43257		2e-151	tetur08g06420	Mitochondrial 39S ribosomal protein L46 precursor		4e-26	Homo sapiens mitochondrial 39S ribosomal protein L46
Unigene14910	994	35.9545	31.4764	14.4223	14.6093		1.3179	1.78e-10	4.11e-09		1.126	9.2142e-39	3.7717e-37		1.2993	3.6098e-10	6.6493e-09		1.1074	0.0053182	0.049419		2e-60	tetur29g00240	Charged multivesicular body protein 4b		1e-57	Danio rerio charged multivesicular body protein 4b
CL2436.Contig2	2750	8.4416	9.8746	3.3979	3.3031		1.3129	1.45e-14	4.56e-13		1.5391	1.3289e-25	3.6615e-24		1.3537	5.0164e-15	1.3924e-13		1.5799	0.64844	0.83841		0	tetur10g04110	Alanine aminotransferase		1e-147	Mus musculus alanine aminotransferase 2
Unigene11313	943	143.427	147.113	57.7932	40.2411		1.3113	2.13e-54	2.67e-52		1.348	1.0987e-140	1.5203e-138		1.8336	1.5536e-89	3.2781e-87		1.8702	0.20721	0.53117		-	-	-		2e-47	Caenorhabditis elegans NADH-ubiquinone oxidoreductase chain 5
Unigene644	1435	37.0655	39.2868	14.9649	13.5761		1.3085	2.22e-24	1.23e-22		1.3925	2.964e-56	1.6884e-54		1.449	5.0395e-28	2.8421e-26		1.533	0.74572	0.90317		8e-174	tetur08g00280	Microtubule star (mts)		3e-144	Rattus norvegicus serine/threonine-protein phosphatase 6 catalytic subunit
CL1091.Contig4	1801	186.567	163.726	75.3449	65.3673		1.3081	1.61e-83	3.24e-81		1.1197	-	-		1.5131	1.7016e-109	4.584e-107		1.3246	2.1944e-11	1.037e-09		0	tetur09g05350	Actin		0	Limulus polyphemus actin-3
CL287.Contig1	1314	6.341	6.9636	2.5619	1.8192		1.3075	1.74e-05	0.000196		1.4426	4.6119e-10	5.0767e-09		1.8014	8.2039e-08	1.116e-06		1.9365	0.11307	0.38326		3e-123	tetur02g07430	Tropomyosin		9e-96	Haemaphysalis longicornis tropomyosin
CL1338.Contig2	2273	6.0633	6.6227	2.4513	1.63		1.3066	5.31e-08	9.05e-07		1.4339	1.041e-15	1.7703e-14		1.8952	1.6582e-12	3.7931e-11		2.0225	0.10693	0.36712		0	tetur32g01330	ABC-transporter, class B		0	Mus musculus mitochondrial ATP-binding cassette sub-family B member 7
CL701.Contig2	1963	3.07	4.5109	1.2418	0.8828		1.3058	2.68e-07	4.13e-06		1.861	1.2433e-07	1.0621e-06		1.7981	1.3762e-09	2.4072e-08		2.3533	0.004828	0.045865		0	tetur20g00630	3-hydroxybutyrate dehydrogenase, type 1-like		7e-48	Rattus norvegicus retinol dehydrogenase 3
CL1433.Contig5	1552	31.7051	29.2883	12.827	10.0113		1.3055	8.64e-16	2.93e-14		1.1911	5.369e-52	2.8507e-50		1.6631	2.7209e-23	1.263e-21		1.5487	2.8943e-14	1.6801e-12		2e-105	tetur09g02250	Protein TFG		6e-46	Rattus norvegicus proline-rich proteoglycan 2
CL210.Contig1	349	51.2017	43.9788	20.7878	16.267		1.3005	1.36e-05	0.000156		1.0811	8.5489e-20	1.8287e-18		1.6542	4.3345e-08	6.1399e-07		1.4349	0.00026842	0.0042388		4e-60	tetur40g00010	ABC-transporter, class C		3e-38	Dictyostelium discoideum ABC transporter C family member 8
Unigene13294	899	81.2565	66.9786	32.9901	29.9131		1.3005	4.92e-16	1.69e-14		1.0217	6.8983e-76	5.1984e-74		1.4417	1.6427e-19	6.1724e-18		1.1629	1.5678e-05	0.00034081		6e-108	tetur05g07070	Lipoprotein Blc		1e-30	Mus musculus apolipoprotein D
CL927.Contig3	1630	3.7614	4.5271	1.5311	1.2465		1.2967	3.65e-05	0.000384		1.564	1.1289e-07	9.694e-07		1.5934	2.6968e-06	2.8332e-05		1.8607	0.82945	0.94431		2e-45	tetur02g10540	ALP/Enigma encoding family member		9e-16	Drosophila melanogaster PDZ and LIM domain protein Zasp
Unigene14627	1355	11.4474	11.3274	4.6689	4.9395		1.2939	5.62e-07	8.28e-06		1.2787	2.9495e-17	5.4775e-16		1.2126	2.3135e-06	2.457e-05		1.1974	0.0092916	0.075018		3e-179	tetur19g01010	Mitochondrial MOSC domain-containing protein 1 precursor)		3e-46	Bos taurus mitochondrial MOSC domain-containing protein 2
Unigene11885	628	41.3048	51.2309	16.9128	11.0384		1.2882	6.64e-18	2.59e-16		1.5989	1.1926e-27	3.5085e-26		1.9038	5.3467e-28	3.0097e-26		2.2145	0.95022	0.97598		3e-31	tetur03g05330	Activated RNA polymerase II transcriptional coactivator p15		7e-16	Rattus norvegicus activated RNA polymerase II transcriptional coactivator p15
Unigene6444	1457	10.2144	12.5602	4.1827	3.7734		1.2881	8.75e-11	2.07e-09		1.5864	1.634e-16	2.9018e-15		1.4367	4.2207e-12	9.35e-11		1.7349	0.8217	0.94188		9e-139	tetur13g00810	GTP-binding protein 10		9e-60	Bos taurus GTP-binding protein 10
Unigene716	507	8.3721	12.2258	3.4343	3.1825		1.2856	1.84e-05	0.000206		1.8318	1.2158e-05	7.7598e-05		1.3954	8.4779e-06	8.1025e-05		1.9417	0.43911	0.74766		-	-	-		-	-
Unigene3709	1156	100.363	97.5373	41.1698	34.7909		1.2856	3.02e-39	2.69e-37		1.2444	2.3182e-117	2.5085e-115		1.5284	1.1009e-51	1.2078e-49		1.4872	0.7123	0.88091		4e-130	tetur07g03710	Ras-related protein Rab-8A		2e-88	Macaca fascicularis Ras-related protein Rab-8A
CL1020.Contig2	2878	20.7936	30.6652	8.5305	6.9768		1.2854	5.37e-57	7.13e-55		1.8459	2.0548e-61	1.2576e-59		1.5755	7.9922e-70	1.1997e-67		2.136	0.90367	0.96144		3e-108	tetur06g06120	RNA polymerase Rpb1 C-terminal repeat domain-containing protein		4e-28	Rattus norvegicus cytochrome b5
Unigene1960	854	8.7747	13.4794	3.602	3.3589		1.2846	2.77e-09	5.63e-08		1.9039	5.6356e-09	5.5967e-08		1.3854	7.7081e-10	1.3835e-08		2.0047	0.97572	0.98915		1e-80	tetur14g02730	Phosphatidylinositol N-acetylglucosaminyltransferase subunit P		4e-15	Mus musculus phosphatidylinositol N-acetylglucosaminyltransferase subunit P
Unigene7056	1003	40.8565	43.5538	16.7811	11.7374		1.2837	6.07e-19	2.5e-17		1.376	1.6344e-42	7.3334e-41		1.7995	5.2128e-30	3.223e-28		1.8917	0.010674	0.083137		2e-177	tetur30g01440	Serine protease		2e-28	Tachypleus tridentatus limulus clotting factor C
CL3299.Contig1	416	12.2189	21.286	5.0226	3.0167		1.2826	2.31e-08	4.18e-07		2.0834	1.7148e-06	1.253e-05		2.0181	9.5147e-12	2.052e-10		2.8189	0.72569	0.88941		-	-	-		-	-
CL4102.Contig3	746	4.9172	7.9133	2.0228	1.9226		1.2815	1.03e-05	0.000121		1.9679	5.0737e-05	0.00029034		1.3548	6.5085e-06	6.4133e-05		2.0412	0.00037804	0.0056661		5e-85	tetur20g00710	Hypothetical protein		-	-
Unigene13421	568	248.914	278.536	102.795	93.1114		1.2759	1.85e-68	3.03e-66		1.4381	5.9328e-141	8.2829e-139		1.4186	6.9572e-79	1.2421e-76		1.5808	0.15249	0.45715		2e-32	tetur02g03330	Stress-associated endoplasmic reticulum protein 1		1e-21	Mus musculus stress-associated endoplasmic reticulum protein 2
CL1250.Contig1	1143	49.0561	67.9164	20.2605	18.5082		1.2758	2.3e-46	2.46e-44		1.7451	5.3077e-57	3.0569e-55		1.4063	3.3057e-51	3.5749e-49		1.8756	0.045401	0.22409		2e-105	tetur17g00480	Clathrin light chain		6e-34	Drosophila melanogaster clathrin light chain
Unigene9931	1098	17.2767	18.5486	7.136	7.9462		1.2756	1e-09	2.14e-08		1.3781	2.3701e-20	5.2052e-19		1.1205	3.4014e-08	4.9316e-07		1.223	0.58521	0.82502		2e-109	tetur37g00070	5-formyltetrahydrofolate cyclo-ligase		4e-38	Mus musculus 5-formyltetrahydrofolate cyclo-ligase
CL2115.Contig2	1415	4.6663	9.1783	1.9278	1.9427		1.2753	1.11e-12	3.07e-11		2.2513	5.439e-08	4.8584e-07		1.2642	1.6206e-12	3.7098e-11		2.2402	0.32858	0.65002		0	tetur36g01060	UDP-glycosyltransferase, teturUGT77		9e-14	Homo sapiens UDP-glucuronosyltransferase 1-10
CL3998.Contig2	2425	19.1676	19.7183	7.9221	8.0337		1.2747	3.2e-19	1.34e-17		1.3156	1.7217e-47	8.479e-46		1.2545	1.151e-18	4.0665e-17		1.2954	4.273e-05	0.00083551		2e-169	tetur14g02870	Elongation of very long chain fatty acids protein 6		2e-64	Gallus gallus elongation of very long chain fatty acids protein 6
CL3406.Contig1	3414	4.2364	3.7177	1.751	1.5929		1.2747	6.77e-05	0.000669		1.0862	7.4565e-16	1.2756e-14		1.4112	1.1677e-05	0.00010841		1.2228	0.26555	0.5935		0	tetur01g10400	Hypothetical protein		7e-25	Dictyostelium discoideum probable serine/threonine-protein kinase DDB_G0282963
Unigene5199	487	43.0414	47.2749	17.8766	11.0439		1.2677	4.61e-11	1.12e-09		1.403	3.9884e-22	9.5285e-21		1.9625	3.8746e-19	1.4102e-17		2.0978	0.16991	0.47761		-	-	-		-	-
CL3412.Contig1	1405	7.8325	8.1932	3.2634	2.9773		1.2631	7.15e-06	8.6e-05		1.3281	2.978e-12	3.9462e-11		1.3955	1.3733e-06	1.5172e-05		1.4604	0.20683	0.53085		4e-175	tetur37g01020	M-phase inducer phosphatase		2e-53	Drosophila melanogaster M-phase inducer phosphatase
CL1061.Contig1	399	133.962	133.897	55.8575	42.3859		1.262	6.07e-20	2.7e-18		1.2613	1.538e-53	8.4233e-52		1.6602	5.497e-30	3.3917e-28		1.6595	4.0537e-15	2.4667e-13		3e-22	tetur238g00020	Fibroin		-	-
CL832.Contig1	843	52.6515	54.2712	21.9627	17.6514		1.2614	3.04e-18	1.21e-16		1.3051	1.0166e-44	4.7592e-43		1.5767	4.7507e-25	2.3732e-23		1.6204	0.00027219	0.0042876		9e-97	tetur14g01800	Translationally controlled tumor protein		6e-64	Ixodes scapularis translationally-controlled tumor protein homolog
CL2093.Contig2	1189	6.3025	8.4404	2.6359	1.4073		1.2576	4.26e-07	6.37e-06		1.679	9.9267e-09	9.5814e-08		2.163	7.0943e-12	1.5488e-10		2.5844	0.65085	0.84059		0	tetur18g03620	Mitochondrial ribosomal protein S31		4e-26	Bos taurus mitochondrial 28S ribosomal protein S31
CL3137.Contig2	1365	5.1827	6.0547	2.1685	1.7074		1.257	2.95e-05	0.000316		1.4814	2.6073e-08	2.4116e-07		1.6019	1.019e-06	1.1563e-05		1.8263	0.18762	0.49801		6e-120	tetur07g00570	Similar to nuclear undecaprenyl pyrophosphate synthase 1 homolog		1e-16	Homo sapiens nogo-B receptor
Unigene12842	927	21.0855	24.1991	8.828	5.4151		1.2561	2.19e-11	5.48e-10		1.4548	1.8278e-20	4.0338e-19		1.9612	2.0042e-19	7.4841e-18		2.1599	0.63258	0.83833		6e-103	tetur28g00750	Golgi SNAP receptor complex member 1		9e-57	Pongo abelii golgi SNAP receptor complex member 1
Unigene12753	2049	9.7696	11.6683	4.1072	3.8498		1.2501	1.24e-12	3.41e-11		1.5064	8.8713e-21	1.9974e-19		1.3435	1.1515e-13	2.9244e-12		1.5997	0.16048	0.46317		0	tetur01g02860	AGAP002598-PA		-	-
Unigene14165	2880	21.0703	20.7026	8.8873	8.3		1.2454	6e-21	2.87e-19		1.22	2.4101e-59	1.4329e-57		1.344	1.7608e-23	8.275e-22		1.3186	0.010329	0.081273		0	tetur07g04580	Putative peroxinectin		2e-82	Drosophila melanogaster peroxidase
CL657.Contig3	938	10.1119	12.587	4.2694	4.2685		1.2439	2.37e-07	3.68e-06		1.5598	1.5594e-10	1.7989e-09		1.2443	2.6003e-07	3.2568e-06		1.5601	0.00348	0.035407		7e-154	tetur13g04350	Similar to F55A4.8a		2e-27	Mus musculus MFS-type transporter SLC18B1
Unigene2226	979	49.0307	48.2395	20.7495	18.9229		1.2406	6.91e-17	2.49e-15		1.2171	4.9493e-47	2.4146e-45		1.3736	1.2016e-19	4.5602e-18		1.3501	0.62409	0.83683		3e-133	tetur08g06030	Legumain		8e-24	Schistosoma japonicum hemoglobinase
CL3072.Contig2	435	22.0454	24.4275	9.3397	9.3417		1.239	7.7e-06	9.22e-05		1.3871	1.4075e-10	1.6302e-09		1.2387	8.3043e-06	7.9592e-05		1.3867	0.96823	0.98456		2e-65	tetur468g00030	SJCHGC06741 protein		-	-
CL2891.Contig3	811	18.803	18.1976	8.0153	7.1476		1.2301	4.16e-06	5.26e-05		1.1829	8.0508e-16	1.3758e-14		1.3954	3.232e-07	3.9933e-06		1.3482	0.15031	0.45345		1e-21	tetur02g14040	Hypothetical protein		-	-
CL4617.Contig1	656	284.941	396.853	121.564	132		1.2289	1.2e-145	4.44e-143		1.7069	2.8109e-175	5.2955e-173		1.1101	2.2557e-129	7.3182e-127		1.5881	1.2108e-05	0.00026896		8e-87	tetur28g01760	Legumain		4e-49	Mus musculus legumain
CL1587.Contig1	565	8.9039	11.4932	3.8008	3.1731		1.2281	7.91e-05	0.000773		1.5964	4.2023e-06	2.8922e-05		1.4885	1.0503e-05	9.8511e-05		1.8568	0.95478	0.97681		1e-96	tetur09g04610	ABC-transporter, class C		1e-27	Homo sapiens canalicular multispecific organic anion transporter 1
CL1197.Contig1	501	85.7692	84.2488	36.7235	29.7009		1.2238	6.58e-15	2.12e-13		1.198	2.0207e-41	8.8136e-40		1.53	7.755e-21	3.1965e-19		1.5041	3.1092e-06	7.8716e-05		-	-	-		2e-14	Mus musculus keratin, type II cytoskeletal 2 epidermal
CL2539.Contig5	1537	11.1829	10.3702	4.7957	3.6937		1.2215	5.64e-06	6.96e-05		1.1126	1.8198e-17	3.4242e-16		1.5982	9.0768e-09	1.4219e-07		1.4893	0.0023127	0.025704		-	-	-		-	-
Unigene13096	963	13.332	13.7928	5.7256	5.585		1.2194	3.59e-06	4.59e-05		1.2684	2.1989e-13	3.1925e-12		1.2553	2.3011e-06	2.4447e-05		1.3043	0.04398	0.2191		1e-79	tetur32g01360	Oxysterol-binding protein-related protein 9		4e-61	Xenopus tropicalis oxysterol-binding protein-related protein 9
Unigene7838	3894	1.3188	2.3498	0.5664	0.4451		1.2193	1.95e-08	3.56e-07		2.0526	3.7746e-06	2.6203e-05		1.567	4.3884e-10	8.0101e-09		2.4003	2.3233e-06	6.0371e-05		0	tetur23g02451	Mitochondrial glycerol-3-phosphate dehydrogenase		0	Bos taurus mitochondrial glycerol-3-phosphate dehydrogenase
CL287.Contig3	1053	10.6498	13.1745	4.5748	4.0294		1.219	3.93e-08	6.8e-07		1.526	7.2624e-12	9.3158e-11		1.4022	2.2287e-09	3.797e-08		1.7091	0.72856	0.89165		3e-131	tetur29g00290	Tropomyosin		5e-91	Boophilus microplus tropomyosin
CL4251.Contig2	2035	11.4849	13.7792	4.9341	4.7866		1.2189	3.43e-14	1.05e-12		1.4816	3.947e-23	9.8434e-22		1.2627	1.0475e-14	2.8551e-13		1.5254	0.16139	0.46473		0	tetur28g00970	Egl-1 suppressor/DiO uptake defective/raf enhancer family member		1e-47	Homo sapiens zinc finger protein 64 homolog, isoforms 1 and 2
Unigene8046	2019	13.3408	13.1574	5.7493	4.4694		1.2144	6.2e-10	1.35e-08		1.1944	2.8381e-26	7.9745e-25		1.5777	1.9185e-14	5.1637e-13		1.5577	0.9845	0.99164		0	tetur02g11620	Long-chain fatty acid transport protein 1		2e-160	Pongo abelii long-chain fatty acid transport protein 4
Unigene3401	1502	5.7218	8.0571	2.4731	2.0291		1.2101	2.12e-08	3.84e-07		1.7039	2.5314e-09	2.5913e-08		1.4956	3.6581e-10	6.7259e-09		1.9894	0.22793	0.54708		0	tetur09g00640	Cyclic nucleotide-gated olfactory channel		7e-130	Gallus gallus cyclic nucleotide-gated channel cone photoreceptor subunit alpha
Unigene13115	504	156.793	187.406	67.8278	60.3525		1.2089	6.27e-43	6.19e-41		1.4662	2.5202e-73	1.8202e-71		1.3774	2.1184e-50	2.2193e-48		1.6347	2.6539e-06	6.812e-05		1e-39	tetur03g08140	60S ribosomal protein L37a		6e-39	Drosophila melanogaster 60S ribosomal protein L37a
CL1902.Contig2	1477	8.8698	8.5932	3.851	2.8727		1.2037	2.62e-05	0.000285		1.158	2.2062e-13	3.2015e-12		1.6265	7.0429e-08	9.6678e-07		1.5808	0.09686	0.35246		0	tetur04g06060	Stage III sporulation protein AH		-	-
Unigene6681	685	36.4908	34.041	15.8443	12.7371		1.2036	5.74e-08	9.71e-07		1.1033	3.5567e-24	9.2306e-23		1.5185	2.7317e-11	5.6453e-10		1.4182	5.9471e-11	2.6703e-09		2e-92	tetur30g01710	Hypothetical protein		-	-
Unigene9607	804	9.1249	12.8492	3.9704	4.0137		1.2005	2.41e-07	3.74e-06		1.6943	4.5445e-08	4.0933e-07		1.1849	3.2359e-07	3.9964e-06		1.6787	0.94675	0.97493		9e-16	tetur29g01140	DNA-directed RNA polymerases I, II, and III subunit RPABC1		1e-12	Rattus norvegicus DNA-directed RNA polymerases I, II, and III subunit RPABC1
Unigene5610	954	332.929	326.414	144.977	137.309		1.1994	6.8e-95	1.55e-92		1.1709	2.4918e-285	7.6397e-283		1.2778	5.6943e-105	1.4199e-102		1.2493	9.9974e-09	3.5972e-07		3e-109	tetur14g01360	Ferritin		3e-30	Gallus gallus ferritin heavy chain
Unigene14931	789	87.6702	95.3956	38.178	32.7201		1.1993	1.94e-29	1.27e-27		1.3212	1.2528e-63	8.012e-62		1.4219	3.4343e-37	2.7055e-35		1.5437	0.58618	0.8259		1e-129	tetur02g12820	Similar to cytosolic dynein intermediate chain 2		2e-77	Bos taurus cytoplasmic dynein 1 intermediate chain 2
CL3065.Contig1	4152	2.2466	2.4881	0.9785	0.9643		1.1991	1.64e-05	0.000185		1.3464	7.0337e-10	7.6324e-09		1.2202	1.3748e-05	0.00012597		1.3675	0.040175	0.20752		0	tetur02g05000	Component of oligomeric golgi complex 1-like		6e-52	Xenopus laevis probable inactive protein kinase-like protein SgK196
Unigene1028	2906	100.171	88.1636	43.7193	41.7454		1.1961	1.76e-61	2.54e-59		1.0119	1.4326e-260	4.1103e-258		1.2628	5.0661e-68	7.2788e-66		1.0786	7.5129e-216	4.554e-213		0	tetur28g00360	Beta-mannosidase		7e-129	Capra hircus beta-mannosidase
Unigene8485	513	27.9891	34.5223	12.2188	10.0182		1.1958	1.05e-09	2.23e-08		1.4984	2.1506e-14	3.3478e-13		1.4822	3.2096e-12	7.1521e-11		1.7849	0.18931	0.50176		-	-	-		-	-
CL3226.Contig2	1384	6.1339	7.4644	2.6839	2.893		1.1925	3.54e-06	4.53e-05		1.4757	4.7917e-09	4.7784e-08		1.0842	1.3748e-05	0.00012593		1.3675	0.41067	0.72221		9e-87	tetur18g01200	Similar to ubiquitin-conjugating enzyme E2W		6e-72	Xenopus tropicalis ubiquitin-conjugating enzyme E2 W
CL63.Contig1	552	14.6196	19.2499	6.4138	6.6039		1.1887	6.57e-07	9.55e-06		1.5856	1.2524e-08	1.1967e-07		1.1465	1.2181e-06	1.3658e-05		1.5435	0.02316	0.1423		4e-10	tetur07g00070	Hypothetical protein		1e-21	Bos taurus mitochondrial 28S ribosomal protein S23
Unigene2538	776	28.6325	29.2883	12.5652	7.932		1.1882	5.38e-09	1.05e-07		1.2209	2.9336e-21	6.731e-20		1.8519	2.2164e-16	6.8031e-15		1.8846	0.33605	0.65812		-	-	-		1e-15	Homo sapiens coiled-coil domain-containing protein 97
Unigene5	777	101.029	101.427	44.4446	46.0695		1.1847	4.31e-26	2.53e-24		1.1904	1.2891e-70	9.0188e-69		1.1329	3.537e-24	1.7021e-22		1.1386	0.00068009	0.0092519		1e-40	tetur03g01730	Hypothetical protein		6e-53	Xenopus tropicalis histone H4
Unigene6764	1283	194.867	237.421	85.8151	57.4307		1.1832	2.94e-134	9.68e-132		1.4681	2.6836e-220	6.263e-218		1.7626	8.9825e-222	4.8396e-219		2.0476	0.94743	0.97395		3e-34	tetur22g01670	Diazepam Binding Inhibitor (DBI) aka Acyl-CoA binding protein (ACBP)		1e-25	Pelophylax ridibundus acyl-CoA-binding protein homolog
Unigene9963	1265	18.2271	27.7665	8.0292	7.5113		1.1828	8.4e-23	4.4e-21		1.79	7.4401e-22	1.7587e-20		1.279	2.1803e-24	1.0627e-22		1.8862	0.069308	0.28885		2e-155	tetur10g02100	Mitochondrial ribosomal protein S2		2e-61	Bos taurus mitochondrial 28S ribosomal protein S2
CL3306.Contig1	1642	5.6169	5.9321	2.4743	2.4384		1.1828	7.11e-05	0.0007		1.2615	1.3248e-09	1.3921e-08		1.2038	5.9988e-05	0.00048564		1.2826	0.16152	0.46493		6e-61	tetur04g09320	PTB domain-containing engulfment adapter protein 1		2e-17	Rattus norvegicus PTB domain-containing engulfment adapter protein 1
Unigene911	877	79.411	80.775	35.0751	28.9599		1.1789	4.85e-24	2.67e-22		1.2035	2.2262e-62	1.3896e-60		1.4553	6.3368e-33	4.3552e-31		1.4799	0.96775	0.98437		1e-66	tetur01g06890	Vacuolar ATP synthase subunit F		1e-42	Drosophila melanogaster V-type proton ATPase subunit F 1
CL620.Contig1	1372	107.747	107.352	47.5906	36.936		1.1789	4.28e-46	4.55e-44		1.1736	2.4826e-130	3.1055e-128		1.5445	1.3413e-70	2.0439e-68		1.5393	0.0003971	0.005932		5e-168	tetur19g01030	D-3-phosphoglycerate dehydrogenase		9e-96	Sus scrofa D-3-phosphoglycerate dehydrogenase
CL3185.Contig2	1208	14.4455	14.1718	6.3901	5.5406		1.1767	1.37e-06	1.89e-05		1.1491	8.7549e-17	1.5854e-15		1.3825	3.4814e-08	5.0379e-07		1.3549	0.50506	0.77324		2e-129	tetur17g00950	CG9723-PA		4e-37	Mus musculus transmembrane protein 194A
CL2647.Contig1	1390	100.395	109.572	44.4273	40.7999		1.1762	2.46e-56	3.21e-54		1.3024	1.0733e-122	1.2525e-120		1.299	1.2227e-64	1.7159e-62		1.4252	0.74211	0.90078		0	tetur03g06650	Ribosomal protein L3		0	Homo sapiens 60S ribosomal protein L3
Unigene11127	865	19.9919	23.8862	8.8569	7.1159		1.1745	2.24e-10	5.15e-09		1.4313	1.3312e-16	2.3788e-15		1.4903	1.4072e-13	3.544e-12		1.7471	0.34443	0.66784		-	-	-		-	-
CL1433.Contig6	1456	34.0835	31.2194	15.1078	12.3131		1.1738	5.58e-13	1.59e-11		1.0471	1.1847e-44	5.5379e-43		1.4689	8.2718e-19	2.9431e-17		1.3422	1.8468e-13	1.023e-11		2e-105	tetur09g02250	Protein TFG		9e-36	Rattus norvegicus proline-rich proteoglycan 2
CL1734.Contig1	1384	12.0027	11.09	5.3259	3.3248		1.1723	1.94e-05	0.000216		1.0582	5.8134e-16	9.9947e-15		1.852	1.9572e-10	3.6999e-09		1.7379	0.42236	0.72839		4e-168	tetur08g00550	Putative retinol dehydrogenase		3e-48	Homo sapiens retinol dehydrogenase 13
Unigene9600	628	22.8637	33.8406	10.1661	8.2788		1.1693	7.11e-14	2.13e-12		1.735	6.0535e-14	9.1367e-13		1.4656	4.6668e-17	1.4884e-15		2.0313	0.98932	0.99529		1e-69	tetur02g01720	GRAM domain protein		-	-
Unigene10257	1836	80.2598	89.2248	35.7214	30.9214		1.1679	8.12e-62	1.18e-59		1.3207	4.9757e-128	6.0312e-126		1.3761	1.81e-77	3.1386e-75		1.5288	0.10414	0.36286		0	tetur07g07520	Phosphoglycerate kinase		9e-177	Gallus gallusphosphoglycerate kinase
Unigene6924	331	803.933	880.145	358.406	168.988		1.1655	4.28e-105	1.13e-102		1.2961	7.606e-229	1.9029e-226		2.2502	1.3784e-262	7.9978e-260		2.3808	0.01457	0.10299		-	-	-		-	-
Unigene6924	331	803.933	880.145	358.406	168.988		1.1655	4.28e-105	1.13e-102		1.2961	7.606e-229	1.9029e-226		2.2502	1.3784e-262	7.9978e-260		2.3808	0.01457	0.10299		-	-	-		-	-
CL2384.Contig1	628	12.8504	21.1504	5.73	3.9967		1.1652	2.52e-10	5.75e-09		1.8841	2.1051e-08	1.9711e-07		1.6849	6.4916e-14	1.6856e-12		2.4038	0.041577	0.21298		2e-71	tetur06g04370	Transcription initiation factor TFIID subunit 11		1e-41	Drosophila melanogaster transcription initiation factor TFIID subunit 11
CL3712.Contig2	5970	2.1944	2.126	0.9819	0.7608		1.1602	4.67e-05	0.000476		1.1145	1.0427e-12	1.4352e-11		1.5282	2.9846e-07	3.7104e-06		1.4826	0.25943	0.58893		0	tetur04g05340	Similar to arginine-glutamic acid dipeptide		2e-119	Mus musculus arginine-glutamic acid dipeptide repeats protein
Unigene7129	953	88.8595	92.9167	39.8298	34.0498		1.1577	2.45e-30	1.65e-28		1.2221	2.2908e-73	1.6622e-71		1.3839	2.3517e-39	1.9493e-37		1.4483	0.0049422	0.046682		1e-118	tetur36g00330	NADH dehydrogenase		4e-25	Bombyx mori NADH dehydrogenase [ubiquinone] 1 beta subcomplex subunit 10
Unigene13227	417	54.1622	55.2108	24.3571	18.2002		1.1529	1.13e-08	2.14e-07		1.1806	1.1934e-20	2.6714e-19		1.5733	3.1012e-13	7.5889e-12		1.601	0.081419	0.31852		2e-10	tetur09g00050	Zinc finger protein		-	-
Unigene9246	519	83.9052	91.5638	37.7983	25.2165		1.1504	2.95e-18	1.18e-16		1.2765	3.3228e-38	1.3408e-36		1.7344	1.0197e-31	6.6885e-30		1.8604	0.049372	0.23419		5e-32	tetur05g04400	Putative WD-repeat protein		2e-17	Dictyostelium discoideum uncharacterized protein DDB_G0271670
CL1834.Contig2	3165	4.636	5.036	2.0905	1.8881		1.149	4.12e-07	6.18e-06		1.2684	7.2103e-14	1.0825e-12		1.2959	3.4412e-08	4.9869e-07		1.4153	0.59976	0.82984		0	tetur05g04360	Myostatin		2e-61	Sylvicapra grimmia growth/differentiation factor 8
CL1711.Contig1	1976	11.5891	10.9044	5.2282	4.1433		1.1484	4.46e-07	6.64e-06		1.0605	8.5708e-21	1.9325e-19		1.4839	2.5249e-10	4.7112e-09		1.3961	0.81487	0.93907		0	tetur03g01890	AP-2 complex subunit mu-1		0	Gallus gallus AP-2 complex subunit mu
CL2696.Contig2	1588	196.544	187.917	88.7404	86.6665		1.1472	7.6e-80	1.42e-77		1.0824	1.9755e-261	5.7739e-259		1.1813	1.336e-83	2.6176e-81		1.1165	0.22569	0.54307		0	tetur10g02780	Putative serine carboxypeptidase		1e-108	Homo sapiens probable serine carboxypeptidase CPVL
Unigene14431	932	11.4139	12.668	5.1687	3.6548		1.1429	8.69e-06	0.000103		1.2933	2.2911e-10	2.5951e-09		1.6429	9.8502e-09	1.5359e-07		1.7933	0.27097	0.60293		5e-81	tetur17g00490	Protein muted homolog		1e-11	Gallus gallus biogenesis of lysosome-related organelles complex 1 subunit 5
CL3301.Contig2	1241	10.7255	13.795	4.8639	5.0081		1.1409	1.76e-09	3.65e-08		1.504	1.379e-12	1.8758e-11		1.0987	4.523e-09	7.4006e-08		1.4618	0.38611	0.69947		0	tetur24g02150	Hypothetical protein		-	-
Unigene8720	880	22.6881	24.4853	10.2888	9.7109		1.1409	6.64e-09	1.28e-07		1.2508	3.7792e-18	7.359e-17		1.2243	1.0849e-09	1.9142e-08		1.3342	0.28052	0.61173		5e-96	tetur29g00830	Coatomer subunit zeta-1		9e-59	Pongo abelii coatomer subunit zeta-1
CL1717.Contig2	3815	10.096	9.8259	4.5793	3.9788		1.1406	7.66e-12	1.99e-10		1.1015	1.5264e-33	5.4368e-32		1.3434	3.7808e-15	1.0691e-13		1.3043	0.018955	0.12581		0	tetur11g05810	Virulent strain associated lipoprotein		2e-67	Homo sapiens kinesin-like protein KIF20B
CL605.Contig2	1652	7.042	8.5762	3.1971	2.5684		1.1392	1.51e-07	2.42e-06		1.4236	3.7139e-11	4.528e-10		1.4551	9.1174e-10	1.623e-08		1.7395	0.56587	0.8063		5e-159	tetur02g13700	Unnamed protein product		2e-67	Xenopus laevis mitochondrial serine/threonine-protein phosphatase PGAM5
Unigene3114	704	5.806	10.0625	2.6382	1.2733		1.138	2.06e-06	2.75e-05		1.9314	9.6532e-05	0.00052319		2.189	2.5969e-10	4.8426e-09		2.9823	0.068151	0.28554		-	-	-		-	-
Unigene2040	1096	25.0539	28.547	11.3855	9.7055		1.1378	2.61e-13	7.58e-12		1.3261	2.7494e-24	7.1831e-23		1.3682	1.0818e-16	3.3965e-15		1.5565	0.46395	0.74974		1e-157	tetur23g01420	Mitochondrial inner membrane protease ATP23 homolog		7e-37	Homo sapiens mitochondrial inner membrane protease ATP23 homolog
CL4508.Contig3	3356	1.7488	2.3747	0.7955	0.641		1.1364	1.61e-05	0.000182		1.5778	2.9053e-06	2.0552e-05		1.448	8.429e-07	9.7329e-06		1.8893	0.0021758	0.024449		2e-26	tetur22g02010	Neuropeptide precursor		-	-
Unigene3694	1623	28.7683	34.1904	13.0884	7.5114		1.1362	7.75e-24	4.23e-22		1.3853	4.5249e-40	1.902e-38		1.9373	4.199e-46	4.0093e-44		2.1864	0.0002076	0.0034099		4e-156	tetur02g13330	Mindbomb homolog 2		7e-82	Gallus gallus E3 ubiquitin-protein ligase MIB2
CL1269.Contig1	1602	4.7758	7.9227	2.1738	1.3429		1.1355	8.17e-10	1.75e-08		1.8658	9.1173e-08	7.9422e-07		1.8304	2.0416e-14	5.4804e-13		2.5606	0.0027648	0.029642		4e-132	tetur25g01720	2-aminoethanethiol dioxygenase		1e-30	Homo sapiens 2-aminoethanethiol dioxygenase
CL1864.Contig3	669	89.9231	123.096	40.9486	31.8897		1.1349	1.45e-42	1.41e-40		1.5879	4.8167e-51	2.5063e-49		1.4956	2.7123e-57	3.3403e-55		1.9486	0.015896	0.10976		4e-38	tetur03g01400	Unnamed protein product		-	-
CL1816.Contig1	2969	33.0938	39.2692	15.0719	15.0355		1.1347	7.49e-48	8.17e-46		1.3815	3.2342e-82	2.6271e-80		1.1382	9.6021e-48	9.4369e-46		1.385	1.1385e-13	6.3404e-12		0	tetur04g02070	E3 ubiquitin-protein ligase RNF25		1e-28	Dictyostelium discoideum GATA zinc finger domain-containing protein 14
CL2508.Contig5	4058	4.5455	5.237	2.0739	2.0175		1.1321	1.18e-09	2.49e-08		1.3364	1.0767e-16	1.9385e-15		1.1719	5.2995e-10	9.6149e-09		1.3762	0.99032	0.99556		0	tetur07g07240	SON DNA-binding protein isoform F		2e-90	Oryctolagus cuniculus calumenin
CL2120.Contig1	1843	9.0418	8.6484	4.1254	2.8534		1.1321	1.16e-05	0.000135		1.0679	3.1845e-15	5.2665e-14		1.6639	1.1951e-09	2.1026e-08		1.5998	0.48854	0.76905		0	tetur27g01810	Hypothetical protein		-	-
CL1111.Contig2	2402	5.7159	6.3899	2.6096	2.3635		1.1312	4.5e-07	6.69e-06		1.292	8.7863e-13	1.218e-11		1.2741	4.3345e-08	6.1428e-07		1.4349	0.97681	0.99004		0	tetur12g04280|	RecName: Full		0	Mus musculus protein transport protein Sec61 subunit alpha isoform 2
CL2768.Contig2	2394	8.2304	7.8908	3.7578	3.295		1.1311	1.83e-06	2.47e-05		1.0703	1.0472e-17	1.9994e-16		1.3207	4.9656e-08	6.9783e-07		1.2599	0.14505	0.44279		0	tetur25g01970	Protein arginine n-methyltransferase		4e-93	Drosophila erecta protein arginine N-methyltransferase 7
Unigene11830	270	24.4547	33.8894	11.178	10.8453		1.1294	3.16e-06	4.1e-05		1.6002	7.8279e-07	6.0119e-06		1.173	2.1321e-06	2.2747e-05		1.6438	0.13561	0.42585		9e-16	tetur09g00290	YY1 transcription factor		-	-
Unigene6648	808	12.063	16.4387	5.531	5.2512		1.125	3.7e-08	6.42e-07		1.5715	2.0822e-09	2.1497e-08		1.1999	1.2847e-08	1.9706e-07		1.6464	0.46875	0.75188		3e-108	tetur01g00400	Unnamed protein product		1e-39	Homo sapiens coiled-coil domain-containing protein 132
Unigene12461	1650	7.0506	8.2289	3.2361	2.8612		1.1235	8.77e-07	1.26e-05		1.3464	6.0864e-11	7.2676e-10		1.3011	6.2186e-08	8.6147e-07		1.5241	0.14742	0.44769		4e-172	tetur34g01130	Quaking protein		8e-95	Drosophila melanogaster protein held out wings
CL4181.Contig2	1292	9.2881	13.9358	4.2676	3.1452		1.122	9.46e-12	2.45e-10		1.7073	3.1947e-11	3.9072e-10		1.5622	8.1181e-16	2.4037e-14		2.1476	0.13642	0.42776		1e-109	tetur02g06070	Rho1		6e-99	Aplysia californica Ras-like GTP-binding protein RHO
CL2006.Contig1	425	18.9883	25.0022	8.7401	8.1554		1.1194	1.57e-06	2.14e-05		1.5163	5.751e-08	5.1123e-07		1.2193	4.9005e-07	5.8721e-06		1.6162	0.5644	0.80508		-	-	-		-	-
CL634.Contig5	1846	5.3936	6.3958	2.4838	2.0395		1.1187	3.39e-06	4.37e-05		1.3646	1.6549e-09	1.7211e-08		1.403	7.5684e-08	1.0351e-06		1.6489	0.77793	0.92348		0	tetur44g00260	Limpet, Four and a half LIM domain protein family member		5e-111	Bos taurus four and a half LIM domains protein 2
Unigene3546	738	15.6925	16.3981	7.2353	6.559		1.117	2.99e-05	0.00032		1.1804	8.2284e-11	9.7362e-10		1.2585	4.9608e-06	4.9793e-05		1.322	0.045716	0.22522		3e-49	tetur11g03990	Hypothetical protein		-	-
Unigene8791	1137	165.412	162.25	76.5691	49.5106		1.1112	3.51e-50	4.04e-48		1.0834	1.4642e-150	2.2229e-148		1.7403	1.2065e-103	2.9356e-101		1.7124	4.5524e-06	0.00011063		1e-15	tetur18g00480	Hypothetical protein		2e-47	Nephila clavipes spidroin-1 (Fragment)
Unigene13457	654	74.9185	94.3265	34.6994	30.7022		1.1104	5.49e-28	3.44e-26		1.4428	1.6445e-40	7.0067e-39		1.287	4.1548e-33	2.8884e-31		1.6193	0.93464	0.96701		2e-65	tetur31g00340	NADH dehydrogenase		-	-
CL74.Contig1	1203	9.5832	10.7957	4.4386	3.527		1.1104	3.75e-06	4.78e-05		1.2823	1.111e-10	1.2984e-09		1.4421	3.0275e-08	4.4128e-07		1.6139	0.27153	0.60348		2e-87	tetur04g04710	Hypothetical protein		-	-
CL3874.Contig1	2579	5.8113	5.7225	2.7006	2.7343		1.1056	1.9e-05	0.000212		1.0834	2.2343e-13	3.2394e-12		1.0877	2.6363e-05	0.00023049		1.0655	0.00069813	0.0094646		0	tetur09g00240	Malic enzyme		0	Homo sapiens NADP-dependent malic enzyme
Unigene11423	852	6.1506	8.3145	2.8611	2.0341		1.1042	6.36e-05	0.000631		1.5391	1.5882e-05	9.9538e-05		1.5963	9.3459e-07	1.0689e-05		2.0312	0.00014755	0.0025139		1e-49	tetur30g02240	Gamma-glutamylcysteine synthetase		2e-24	Drosophila melanogaster glutamate--cysteine ligase
CL3742.Contig1	1067	19.9887	20.7473	9.3015	9.1852		1.1036	3.62e-08	6.31e-07		1.1574	2.2973e-18	4.5499e-17		1.1218	2.6531e-08	3.9049e-07		1.1755	0.18692	0.49803		2e-89	tetur28g00400	Transcription factor Maf		1e-19	Gallus gallus transcription factor MafK
CL2494.Contig3	2175	2.1202	2.9856	0.9873	0.8517		1.1026	7.91e-05	0.000773		1.5965	5.3203e-05	0.00030378		1.3158	1.5381e-05	0.00014003		1.8096	0.71431	0.88263		6e-131	tetur19g01230	Hypothetical protein		4e-16	Xenopus laevis integumentary mucin C.1 (Fragment)
Unigene14580	770	30.4209	36.4165	14.1707	11.9519		1.1022	1.44e-12	3.97e-11		1.3617	5.5722e-20	1.2051e-18		1.3478	7.6253e-16	2.2645e-14		1.6074	0.72723	0.89043		1e-91	tetur09g06480	50S ribosomal protein L20		8e-13	Bos taurus mitochondrial 39S ribosomal protein L20
Unigene11801	837	20.2224	26.4485	9.4305	8.4249		1.1005	1.29e-11	3.32e-10		1.4878	8.0377e-15	1.2857e-13		1.2632	2.4338e-13	5.9944e-12		1.6505	0.1539	0.45888		2e-124	tetur10g05200	Vesicle transport protein SEC20		1e-21	Rattus norvegicus vesicle transport protein SEC20
Unigene4080	958	49.832	58.8482	23.2642	19.0882		1.099	5.82e-23	3.06e-21		1.3389	6.9012e-39	2.8286e-37		1.3844	1.4828e-30	9.3598e-29		1.6243	0.15574	0.45801		8e-100	tetur39g00490	Programmed cell death protein 6		2e-40	Mus musculus programmed cell death protein 6
CL3817.Contig2	1153	30.2691	35.8397	14.1449	12.1282		1.0976	2.45e-17	9.08e-16		1.3413	8.1297e-29	2.4877e-27		1.3195	1.2516e-21	5.3639e-20		1.5632	0.10787	0.3694		2e-177	tetur08g03870	Sterol regulatory element-binding protein 1		6e-18	Xenopus laevis sterol regulatory element-binding protein 2
CL2870.Contig2	2369	6.1273	7.8495	2.8664	2.5478		1.096	1.07e-09	2.27e-08		1.4534	7.6899e-13	1.0693e-11		1.266	3.2633e-11	6.6438e-10		1.6233	0.082967	0.32099		0	tetur20g02610	ABC-transporter, class F		0	Mus musculus ATP-binding cassette sub-family F member 2
CL60.Contig4	3692	3.4207	3.7575	1.6035	1.2463		1.0931	4.03e-06	5.11e-05		1.2285	2.5885e-11	3.1945e-10		1.4566	1.5098e-08	2.2938e-07		1.5921	0.47299	0.75716		0	tetur02g10090	EH-domain containing 1		0	Homo sapiens EH domain-containing protein 3
CL4438.Contig1	1462	10.753	14.7381	5.0417	4.0467		1.0928	5.45e-12	1.45e-10		1.5476	9.9542e-14	1.4838e-12		1.4099	2.1361e-15	6.1734e-14		1.8647	0.23831	0.56401		0	tetur01g11810	Hypothetical protein CLUG 00729		-	-
CL1816.Contig2	3053	23.4637	23.0099	11.0071	10.6483		1.092	1.21e-19	5.23e-18		1.0638	6.3773e-57	3.6661e-55		1.1398	6.1555e-21	2.5512e-19		1.1116	0.07088	0.29327		0	tetur04g02070	E3 ubiquitin-protein ligase RNF25		5e-45	Homo sapiens E3 ubiquitin-protein ligase RNF25
Unigene4706	2185	5.4921	7.2947	2.5766	2.1333		1.0919	6.47e-09	1.25e-07		1.5014	8.376e-11	9.8959e-10		1.3643	4.54e-11	9.1381e-10		1.7738	0.3231	0.64249		0	tetur30g01020	Unnamed protein product		1e-71	Xenopus laevis plexin domain-containing protein 2
Unigene4106	948	48.0913	50.1283	22.5913	18.7222		1.09	1.43e-15	4.79e-14		1.1499	9.5406e-37	3.6699e-35		1.361	2.4363e-21	1.031e-19		1.4209	0.28915	0.62357		4e-109	tetur04g00660	Conserved hypothetical protein		-	-
Unigene11337	1550	10.0411	12.3779	4.718	4.0482		1.0897	2.24e-09	4.6e-08		1.3915	1.5005e-13	2.2073e-12		1.3106	2.0654e-11	4.3066e-10		1.6124	0.070532	0.29214		0	tetur13g02530	DnaJ		2e-137	Drosophila virilis mitochondrial protein tumorous imaginal discs
CL4679.Contig2	547	22.3215	28.0596	10.5044	10.488		1.0874	5.27e-08	8.99e-07		1.4175	6.6305e-11	7.9023e-10		1.0897	5.6262e-08	7.8517e-07		1.4198	0.52698	0.7935		1e-50	tetur32g00490	ABC-transporter, class F		6e-07	Mus musculus ATP-binding cassette sub-family F member 3
Unigene11165	1658	21.2393	21.8971	10.0466	10.0921		1.08	7.15e-12	1.87e-10		1.124	2.3442e-28	7.0557e-27		1.0735	1.0493e-11	2.2518e-10		1.1175	0.59264	0.82571		3e-172	tetur29g01160	Conserved three-pass transmembrane protein 177		9e-08	Homo sapiens transmembrane protein 177
CL2851.Contig1	988	25.8832	28.68	12.2776	12.339		1.076	7.17e-11	1.72e-09		1.224	6.6079e-21	1.4964e-19		1.0688	1.0183e-10	1.981e-09		1.2168	0.12121	0.39905		6e-34	tetur02g13900	Hypothetical protein		-	-
Unigene11541	452	12.9848	16.9785	6.1635	3.3053		1.075	6.6e-05	0.000653		1.4619	7.7232e-06	5.0998e-05		1.974	1.4884e-08	2.2647e-07		2.3609	0.15717	0.46003		-	-	-		1e-06	Danio rerio lysine-specific demethylase 7B
Unigene5089	922	198.188	205.847	94.1095	83.3524		1.0745	3.2e-55	4.06e-53		1.1292	1.0737e-138	1.4599e-136		1.2496	1.8885e-69	2.7931e-67		1.3043	0.0068995	0.060058		6e-95	tetur04g01770	Nucleoside diphosphate kinase B		2e-65	Pongo abelii nucleoside diphosphate kinase A
Unigene13417	939	19.6441	18.8604	9.3333	8.1462		1.0736	9.91e-06	0.000116		1.0149	1.8865e-15	3.155e-14		1.2699	3.1632e-07	3.9115e-06		1.2112	0.50751	0.77287		6e-132	tetur16g01800	Short-chain dehydrogenase/reductase SDR		2e-13	Mus musculus 11-cis retinol dehydrogenase
CL1011.Contig3	3361	4.9425	6.0596	2.3485	2.4181		1.0735	1.28e-09	2.69e-08		1.3675	4.6687e-14	7.0841e-13		1.0314	3.6847e-09	6.0918e-08		1.3253	0.77966	0.92522		0	tetur02g03700	UTP-glucose-1-phosphate uridylyltransferase		6e-180	Cricetulus griseus UTP-glucose-1-phosphate uridylyltransferase
Unigene5112	1708	90.6006	89.3445	43.0538	41.6008		1.0734	6.16e-40	5.64e-38		1.0532	1.449e-117	1.5734e-115		1.1229	8.0457e-43	7.3339e-41		1.1028	1.315e-07	4.1162e-06		3e-159	tetur04g06780	Mitochondrial enoyl-CoA hydratase		3e-92	Mus musculus mitochondrial enoyl-CoA hydratase
Unigene8732	555	380.322	468.542	180.811	152.252		1.0727	2.58e-103	6.56e-101		1.3737	1.6918e-159	2.7846e-157		1.3208	1.6138e-133	5.2927e-131		1.6217	0.50885	0.77203		-	-	-		1e-32	Cryptochiton stelleri 60S acidic ribosomal protein P2
Unigene7017	933	11.514	13.6035	5.4742	3.8431		1.0727	3.11e-06	4.04e-05		1.3133	1.4095e-09	1.4762e-08		1.583	1.7998e-09	3.0942e-08		1.8236	0.30226	0.62495		7e-103	tetur24g01150	Protein-tyrosine phosphatase mitochondrial 1		6e-53	Drosophila melanogaster phosphatidylglycerophosphatase and protein-tyrosine phosphatase 1
CL1326.Contig2	2210	6.6156	7.88	3.1515	2.5959		1.0698	4.5e-08	7.73e-07		1.3222	1.7481e-12	2.3534e-11		1.3496	2.0491e-10	3.864e-09		1.602	0.0081312	0.068037		8e-179	tetur12g01430	Ras-related GTP binding A		1e-146	Rattus norvegicus Ras-related GTP-binding protein A
CL353.Contig1	2325	1.7806	4.0625	0.8487	0.694		1.069	1.04e-09	2.2e-08		2.259	0.0001905	0.00097169		1.3594	4.2238e-11	8.5188e-10		2.5494	0.62546	0.8382		4e-121	tetur38g00200	Hypothetical protein		4e-36	Mus musculus Protein FAM43A
CL4234.Contig1	1379	5.2821	6.4213	2.5253	1.9068		1.0647	6.3e-05	0.000625		1.3464	7.4719e-07	5.7625e-06		1.47	9.6796e-07	1.1042e-05		1.7517	0.070293	0.29138		0	tetur02g05160	Threonine aspartase 1		3e-59	Homo sapiens threonine aspartase 1
Unigene2582	572	185.975	200.733	88.987	79.9233		1.0634	2.4e-36	1.97e-34		1.1736	3.2446e-80	2.5688e-78		1.2184	4.6935e-44	4.3842e-42		1.3286	8.7027e-05	0.001572		3e-23	tetur13g00800	Hypothetical protein		-	-
Unigene2590	455	214.218	260.135	102.558	76.5712		1.0626	2.05e-46	2.2e-44		1.3428	1.4536e-73	1.0621e-71		1.4842	2.4801e-70	3.7414e-68		1.7644	0.042631	0.2168		8e-24	tetur08g04760	Hypothetical protein		4e-26	Ictalurus punctatus 40S ribosomal protein S28
Unigene741	1634	49.6128	56.179	23.7628	21.1024		1.062	3.6e-32	2.6e-30		1.2413	1.9796e-61	1.2139e-59		1.2333	3.5102e-39	2.8937e-37		1.4126	0.0010613	0.013604		0	tetur16g00540	Eukaryotic peptide chain release factor (eRF) subunit-1		0	Drosophila melanogaster eukaryotic peptide chain release factor subunit 1
CL4291.Contig1	1107	7.432	11.1987	3.5652	2.9151		1.0598	3.16e-08	5.54e-07		1.6513	1.5873e-07	1.3409e-06		1.3502	4.6534e-10	8.4733e-09		1.9417	0.6679	0.8554		3e-162	tetur10g04340	NADH cytochrome b5 reductase gene b		1e-93	Gallus gallus NADH-cytochrome b5 reductase 2
Unigene7162	729	64.5512	75.3097	30.9703	24.7564		1.0596	5.8e-21	2.78e-19		1.282	2.9889e-36	1.1413e-34		1.3826	2.8005e-29	1.6633e-27		1.605	0.0019359	0.022253		7e-60	tetur03g05560	Putative ribosomal protein L55		9e-10	Drosophila melanogaster mitochondrial 39S ribosomal protein L55
Unigene7163	1313	8.3813	9.4417	4.0225	3.6866		1.0591	1.23e-05	0.000142		1.231	1.3197e-09	1.3873e-08		1.1849	2.3777e-06	2.5225e-05		1.3568	0.7313	0.89426		6e-147	tetur02g13420	Similarity to ribosomal protein L5		2e-09	Caenorhabditis elegans transcriptional regulator ATRX homolog
Unigene204	2214	10.864	11.4653	5.2167	3.9948		1.0583	6.66e-09	1.29e-07		1.1361	2.8404e-19	5.8904e-18		1.4434	2.0417e-13	5.0743e-12		1.5211	3.0813e-05	0.0006266		-	-	-		-	-
CL3883.Contig1	825	266.588	279.065	128.038	69.3212		1.058	4.54e-66	7.03e-64		1.124	1.8261e-162	3.0868e-160		1.9432	1.2938e-163	5.3474e-161		2.0092	3.0603e-39	4.5287e-37		1e-94	tetur04g00770	Small secreted protein, family F		-	-
Unigene15033	696	204.944	207.803	98.4835	74.1844		1.0573	2.22e-39	1.99e-37		1.0773	6.2459e-106	6.2405e-104		1.466	1.1777e-65	1.6761e-63		1.486	3.1145e-05	0.00063252		7e-73	tetur07g04530	60S ribosomal protein L27a		1e-62	Bos taurus 60S ribosomal protein L27a
Unigene8661	1011	235.476	238.818	113.208	109.53		1.0566	1.97e-64	2.98e-62		1.0769	2.61e-175	4.9469e-173		1.1043	7.736e-69	1.1331e-66		1.1246	8.8441e-15	5.2997e-13		1e-106	tetur26g02400	Calponin-1		5e-39	Rattus norvegicus calponin-3
CL1988.Contig1	3109	2.9497	3.7976	1.4188	1.038		1.0559	1.6e-06	2.19e-05		1.4204	3.3887e-08	3.096e-07		1.5068	3.2323e-09	5.3762e-08		1.8713	0.047451	0.22775		0	tetur07g04310	Hypothetical protein		0	Drosophila melanogaster glycogen phosphorylase
CL1485.Contig2	4422	4.5387	7.6762	2.1919	1.7568		1.0501	2.05e-22	1.06e-20		1.8082	3.8198e-16	6.6476e-15		1.3693	6.8607e-28	3.8263e-26		2.1274	4.5286e-09	1.6852e-07		0	tetur21g02890	Homeodomain interacting protein kinase 1		0	Mus musculus homeodomain-interacting protein kinase 2
CL337.Contig2	568	13.7465	19.2273	6.6418	6.6283		1.0494	9.11e-07	1.3e-05		1.5335	4.0807e-07	3.2546e-06		1.0524	9.5853e-07	1.0947e-05		1.5364	0.015773	0.1091		5e-68	tetur09g02220	Paramyosin homologue		4e-14	Boophilus microplus paramyosin
Unigene12867	1090	85.96	129.44	41.6393	38.1036		1.0457	6.59e-75	1.16e-72		1.6363	5.253e-69	3.6105e-67		1.1737	1.9529e-83	3.777e-81		1.7643	0.00065372	0.0089432		6e-109	tetur23g01640	Flavin reductase		8e-52	Homo sapiens flavin reductase (NADPH)
Unigene909	1083	65.3706	68.6811	31.6725	26.5415		1.0454	2.36e-22	1.2e-20		1.1167	1.4972e-52	8.0177e-51		1.3004	1.13e-30	7.1624e-29		1.3717	0.059796	0.2621		8e-53	tetur03g05380	Unnamed protein product		2e-19	Homo sapiens alpha-tocopherol transfer protein
Unigene4960	1134	5.915	8.5895	2.8661	2.1606		1.0453	1.9e-06	2.56e-05		1.5835	2.9171e-06	2.063e-05		1.4529	1.6861e-08	2.5424e-07		1.9911	0.90126	0.96072		1e-07	tetur01g10920	Hypothetical protein		-	-
CL441.Contig3	1231	6.8111	9.5911	3.3004	2.7671		1.0452	3.16e-07	4.81e-06		1.5391	1.666e-07	1.4032e-06		1.2995	9.8502e-09	1.5367e-07		1.7933	7.731e-06	0.00017984		5e-161	tetur06g04580	Hypothetical protein		-	-
Unigene14658	430	58.9837	65.2109	28.7498	20.5684		1.0368	3.08e-10	6.92e-09		1.1816	1.2702e-19	2.7005e-18		1.5199	1.1907e-16	3.7268e-15		1.6647	0.69941	0.87845		4e-07	tetur27g00550	Serine/threonine-protein kinase PRP4 homolog		-	-
Unigene8378	767	6.3539	9.2359	3.1025	3.0386		1.0342	4.72e-05	0.000481		1.5738	7.9723e-05	0.00043847		1.0642	3.8977e-05	0.00032969		1.6038	0.12031	0.39833		-	-	-		-	-
Unigene2558	637	107.767	105.648	52.7548	44.1865		1.0305	3.46e-17	1.27e-15		1.0019	7.1893e-50	3.6618e-48		1.2862	2.066e-24	1.0103e-22		1.2576	0.07569	0.30796		7e-16	tetur47g00220	Hypothetical protein		-	-
CL2306.Contig2	1856	8.555	11.4504	4.1903	3.413		1.0297	8e-11	1.9e-09		1.4503	1.0353e-12	1.4263e-11		1.3257	6.5548e-14	1.7005e-12		1.7463	0.88159	0.95724		0	tetur04g03120	Serine incorporator 2		3e-117	Homo sapiens serine incorporator 3
Unigene15037	717	8.4049	11.115	4.1283	4.084		1.0257	6.61e-05	0.000653		1.4289	1.2858e-05	8.1711e-05		1.0412	6.0681e-05	0.00049032		1.4445	0.65225	0.84217		2e-10	tetur23g00420	Hypothetical protein		-	-
CL3316.Contig2	287	18.0763	28.7966	8.898	7.496		1.0225	3.54e-06	4.54e-05		1.6943	5.4766e-05	0.00031128		1.2699	3.1477e-07	3.8956e-06		1.9417	0.013924	0.099385		-	-	-		-	-
CL3536.Contig2	2286	7.0604	6.9724	3.4783	2.8233		1.0214	3.21e-05	0.000342		1.0033	9.5515e-13	1.3217e-11		1.3224	2.427e-07	3.0562e-06		1.3043	0.63793	0.83434		0	tetur29g00420	Macoilin		2e-176	Danio rerio macoilin-2
CL102.Contig4	4679	4.3006	4.4158	2.1211	1.8136		1.0197	8e-07	1.15e-05		1.0579	1.7037e-15	2.8537e-14		1.2457	7.1964e-09	1.138e-07		1.2838	0.30491	0.62618		0	tetur01g03080	Importin/Karyopherin subunit alpha-7		0	Bos taurus importin subunit alpha-7
Unigene1873	1368	23.7498	25.6759	11.7521	11.1831		1.015	1.37e-11	3.5e-10		1.1275	6.5594e-24	1.6856e-22		1.0866	1.257e-12	2.9106e-11		1.1991	0.025974	0.15488		0	tetur31g01400	Fibroblast growth factor		5e-83	Mus musculus acidic fibroblast growth factor intracellular-binding protein
Unigene5598	791	36.7019	47.0175	18.2703	16.1676		1.0064	3.65e-16	1.27e-14		1.3637	2.9771e-21	6.8207e-20		1.1827	3.2197e-19	1.1876e-17		1.5401	0.71923	0.88611		6e-90	tetur29g00410	Vacuolar ATP synthase 21 kDa proteolipid subunit		9e-52	Mus musculus V-type proton ATPase 21 kDa proteolipid subunit
Unigene9702	695	8.2186	14.4397	4.092	3.1814		1.0061	7.68e-08	1.28e-06		1.8192	2.924e-05	0.00017451		1.3692	9.8112e-10	1.7403e-08		2.1823	4.8697e-05	0.0009411		-	-	-		-	-
Unigene6391	1904	14.8346	15.5024	7.4073	5.116		1.0019	3.33e-09	6.72e-08		1.0655	1.3971e-20	3.1119e-19		1.5359	1.7968e-16	5.5262e-15		1.5994	0.80598	0.93426		5e-67	tetur03g08560	Hypothetical protein		1e-26	Homo sapiens Box C/D snoRNA protein 1
CL553.Contig2	3400	2.0499	2.778	1.0242	0.914		1.0011	1.34e-05	0.000153		1.4395	4.1918e-06	2.8862e-05		1.1653	2.3221e-06	2.4652e-05		1.6038	0.93667	0.96876		0	tetur12g03970	Similar to amyloid beta		4e-155	Caenorhabditis elegans protein lin-10
Unigene4011	855	53.9351	60.0687	26.9493	22.7157		1.001	7.71e-17	2.77e-15		1.1564	1.5175e-32	5.2094e-31		1.2475	1.7432e-22	7.7575e-21		1.4029	0.80005	0.93226		4e-131	tetur189g00020	CG1950-PA		1e-98	Sus scrofa ubiquitin carboxyl-terminal hydrolase isozyme L5
CL1091.Contig6	1409	20.3066	18.8537	41.5214	42.7945		-1.0319	1.58e-15	5.3e-14		-1.139	2.349e-43	1.0819e-41		-1.0755	9.3206e-17	2.9386e-15		-1.1826	0.12745	0.41229		3e-180	tetur09g05350	Actin		1e-178	Limulus polyphemus actin-3
CL2513.Contig2	3250	8.7231	6.1758	17.8761	17.5969		-1.0351	4.92e-23	2.59e-21		-1.5333	2.8013e-43	1.2864e-41		-1.0124	3.4834e-22	1.5343e-20		-1.5106	6.7555e-10	2.7125e-08		0	tetur06g02900	Phosphoglucomutase		0	Homo sapiens phosphoglucomutase-1
Unigene6736	820	2.8119	0.36	6.0163	5.976		-1.0973	5.97e-06	7.35e-05		-4.0628	2.6257e-05	0.00015828		-1.0876	6.7684e-06	6.6455e-05		-4.0531	0.93412	0.96669		1e-21	tetur19g03461	Ty3/Gypsy retrotransposon family polyprotein		6e-37	Drosophila melanogaster retrovirus-related Pol polyprotein from transposon 17.6
Unigene3818	1027	338.042	348.91	747.731	730.034		-1.1453	1.12e-175	5.06e-173		-1.0997	-	-		-1.1108	1.1032e-162	4.498e-160		-1.0651	8.3243e-08	2.6665e-06		1e-41	tetur02g10830	Predicted coiled-coil-helix-coiled-coil-helix domain-containing protein 2, mitochondrial-like		5e-37	Mus musculus mitochondrial coiled-coil-helix-coiled-coil-helix domain-containing protein 2
CL145.Contig3	1103	5.1785	2.9436	11.5237	15.9829		-1.154	8.67e-08	1.43e-06		-1.969	1.9051e-12	2.557e-11		-1.6259	7.135e-13	1.6884e-11		-2.4409	1.0632e-05	0.00023971		7e-159	tetur36g00510	Palmitoyl-protein thioesterase 1		4e-29	Macaca fascicularis palmitoyl-protein thioesterase 1
CL830.Contig3	803	3.7198	1.8379	8.5288	9.377		-1.1971	3.57e-05	0.000376		-2.2143	1.0583e-07	9.1254e-07		-1.3339	6.9547e-06	6.8129e-05		-2.3511	0.35058	0.66995		3e-74	tetur08g07510	Putative innexin		3e-21	Drosophila melanogaster innexin inx2
CL1078.Contig3	2195	2.2203	1.3447	5.2354	4.9006		-1.2375	4.1e-07	6.15e-06		-1.961	1.4692e-12	1.9924e-11		-1.1422	2.2345e-06	2.3797e-05		-1.8657	0.2936	0.61686		0	tetur10g03920	Unnamed protein product		5e-86	Homo sapiens mucolipin-3
CL1782.Contig1	2497	2.4134	2.1277	5.8109	5.1934		-1.2677	3.02e-06	3.94e-05		-1.4495	5.1958e-16	8.9475e-15		-1.1056	5.6396e-05	0.00045791		-1.2874	0.00034644	0.0052625		0	tetur15g01540	Conserved hypothetica protein		9e-37	Drosophila melanogaster uncharacterized protein CG10915
CL204.Contig5	1742	36.8505	37.6158	89.5579	82.3668		-1.2811	9.88e-45	1.01e-42		-1.2515	1.3349e-158	2.1743e-156		-1.1604	1.7641e-35	1.3046e-33		-1.1307	0.81337	0.93814		0	tetur599g00010	Beta-tubulin		0	Echinococcus multilocularis tubulin beta-2 chain
Unigene14930	555	16.2402	17.0185	40.6799	34.456		-1.3247	1.23e-07	2e-06		-1.2572	1.1859e-25	3.2733e-24		-1.0852	3.9742e-05	0.0003356		-1.0177	0.80681	0.93484		2e-65	tetur01g06330	PHD finger-like domain-containing protein 5A		3e-63	Rattus norvegicus PHD finger-like domain-containing protein 5A
Unigene11291	960	50.547	45.5047	127.566	115.349		-1.3355	4.7e-45	4.86e-43		-1.4872	3.8783e-133	4.9911e-131		-1.1903	2.2005e-35	1.6233e-33		-1.3419	0.022609	0.14064		5e-99	tetur05g00710	Unnamed protein product		2e-11	Drosophila melanogaster transport and Golgi organization protein 11
Unigene5651	662	354.471	313.892	924.948	989.826		-1.3837	2.43e-233	1.39e-230		-1.5591	-	-		-1.4815	5.5959e-270	3.3768e-267		-1.6569	3.2167e-22	2.8009e-20		5e-77	tetur14g02060	Conserved secreted protein with MD-2-related lipid recognition domain. ALL2 Group-2 allergen		2e-10	Mus musculus epididymal secretory protein E1
CL1066.Contig1	1759	5.1539	5.7053	13.6272	11.551		-1.4028	5.03e-08	8.61e-07		-1.2561	1.7759e-29	5.576e-28		-1.1643	2.232e-05	0.0001976		-1.0176	0.28514	0.61825		0	tetur10g03980	Transmembrane_protein_5		2e-79	Homo sapiens transmembrane protein 5
CL530.Contig1	2858	3.5204	1.7557	9.768	8.1338		-1.4723	4.7e-20	2.12e-18		-2.476	1.6219e-36	6.2158e-35		-1.2082	4.8738e-15	1.3629e-13		-2.2119	4.131e-11	1.8816e-09		0	tetur16g01540	Hypothetical protein		1e-14	Mus musculus vasculin
CL1719.Contig2	1005	16.8419	18.7966	48.2218	41.5642		-1.5176	1.3e-16	4.61e-15		-1.3592	6.4423e-65	4.1712e-63		-1.3033	1.6735e-11	3.5236e-10		-1.1449	0.50423	0.77408		4e-30	tetur26g01570	Histone 1		2e-46	Chironomus pallidivittatus histone H1E
Unigene6272	1582	14.111	8.2094	40.6129	28.5577		-1.5251	2.67e-41	2.54e-39		-2.3066	4.3829e-86	3.6945e-84		-1.0171	3.9896e-22	1.7496e-20		-1.7985	0.019864	0.13001		0	tetur04g00100	Neuropeptide precursor		5e-35	Procambarus clarkii orcokinin peptides type B
CL324.Contig2	1506	3.236	3.9199	9.3264	9.206		-1.5271	3.85e-05	0.000404		-1.2505	3.8363e-20	8.3605e-19		-1.5084	5.4766e-05	0.00044563		-1.2318	0.77944	0.9251		0	tetur13g02290	IST1_homolog		2e-62	Bos taurus IST1 homolog
CL3937.Contig1	252	24.122	16.3981	70.0158	50.274		-1.5373	4.38e-11	1.07e-09		-2.0942	3.8845e-25	1.049e-23		-1.0595	2.7714e-06	2.9055e-05		-1.6163	1.244e-05	0.00027536		3e-35	tetur17g03550	Conserved secreted protein with MD-2-related lipid recognition domain. ALL2 Group-2 allergen		-	-
Unigene13073	1305	7.0272	5.8807	20.8586	19.004		-1.5696	3.94e-14	1.2e-12		-1.8266	5.0125e-39	2.0599e-37		-1.4353	7.5982e-12	1.6564e-10		-1.6922	0.79514	0.92977		1e-174	tetur14g02440	Hypothetical protein An09g06400		5e-08	Mus musculus histone deacetylase complex subunit SAP130
Unigene3433	1103	3.8483	3.4788	11.5763	10.4566		-1.5889	7.61e-07	1.1e-05		-1.7345	1.833e-19	3.8575e-18		-1.4421	1.0493e-05	9.8441e-05		-1.5878	0.055343	0.25013		2e-110	tetur10g03970	Mpv17-like protein 2		9e-19	Xenopus tropicalis Mpv17-like protein 2
CL2411.Contig1	927	8.0837	9.5523	24.4179	25.0771		-1.5949	2.2e-08	3.98e-07		-1.354	1.8325e-33	6.4975e-32		-1.6333	7.5162e-09	1.1861e-07		-1.3925	0.33004	0.65168		2e-111	tetur02g09460	Cytoplasmic aconitate hydratase		4e-72	Oryctolagus cuniculus cytoplasmic aconitate hydratase
CL1228.Contig2	931	1.6886	0	5.299	5.2635		-1.6499	3.95e-07	5.93e-06		-	-	-		-1.6402	4.5198e-07	5.4331e-06		-	-	-		4e-14	tetur04g00850	Conserved hypothetical protein		-	-
CL3634.Contig1	262	25.6014	33.7976	84.1793	74.5855		-1.7172	6.37e-08	1.07e-06		-1.3165	4.0326e-36	1.5342e-34		-1.5427	5.3245e-06	5.3178e-05		-1.142	0.0031635	0.033018		-	-	-		1e-06	Homo sapiens outer dense fiber protein 1
Unigene6189	2135	1.3009	1.2443	4.3496	24.5756		-1.7414	1.77e-05	0.000199		-1.8055	2.1705e-16	3.835e-15		-4.2396	8.6205e-57	1.0488e-54		-4.3038	3.1251e-29	3.5689e-27		0	tetur11g04410	Arginine_kinase	1e+173	1e-173	Limulus polyphemus Arginine kinase
CL4496.Contig2	1669	2.8886	3.0065	9.6674	9.4527		-1.7428	4.26e-08	7.35e-07		-1.685	2.1792e-27	6.3514e-26		-1.7104	9.4999e-08	1.2796e-06		-1.6526	0.50196	0.77334		0	tetur37g00130	Conserved edge expressed protein		5e-63	Xenopus laevis golgi to ER traffic protein 4 homolog A
Unigene367	717	8.6973	9.0567	29.303	31.7551		-1.7524	2.92e-10	6.59e-09		-1.694	1.935e-35	7.282e-34		-1.8683	7.4198e-12	1.6187e-10		-1.8099	0.088309	0.33625		3e-59	tetur10g05530	Unnamed protein product		8e-33	Mus musculus bromodomain-containing protein 8
CL1756.Contig2	640	5.8953	8.7627	21.13	21.943		-1.8417	4.46e-05	0.000456		-1.2698	6.2309e-25	1.6626e-23		-1.8961	1.793e-05	0.00016173		-1.3243	0.67272	0.85892		-	-	-		-	-
CL4446.Contig1	909	3.0554	3.8966	11.8761	13.6744		-1.9586	1.71e-05	0.000192		-1.6078	7.8269e-22	1.8473e-20		-2.162	5.5009e-07	6.5602e-06		-1.8112	0.50936	0.77261		5e-91	tetur03g06280	Similar to Cat eye syndrome critical region protein 2		2e-17	Homo sapiens cat eye syndrome critical region protein 2
CL2207.Contig1	2862	1.9408	1.0313	7.5439	3.9673		-1.9587	4.59e-18	1.82e-16		-2.8708	4.3068e-42	1.9186e-40		-1.0315	5.8579e-07	6.9502e-06		-1.9437	0.5066	0.77372		2e-12	tetur28g00300	Hypothetical protein		3e-14	Xenopus tropicalis tudor domain-containing protein 7
CL403.Contig2	1547	1.0501	0.7632	4.0894	3.9788		-1.9614	3.13e-05	0.000334		-2.4218	2.0421e-13	2.9731e-12		-1.9218	4.9328e-05	0.00040498		-2.3822	0.029855	0.17041		0	tetur04g04990	Prostaglandin E synthase 2		4e-68	Mus musculus prostaglandin E synthase 2
CL3903.Contig1	589	8.0072	6.5147	31.7295	28.0028		-1.9865	9.26e-13	2.58e-11		-2.2841	2.5556e-37	1.0028e-35		-1.8062	1.872e-10	3.5501e-09		-2.1038	0.75813	0.91287		-	-	-		7e-12	Mus musculus origin recognition complex subunit 4
CL4705.Contig1	1278	10.907	10.3931	44.4605	43.3		-2.0273	5e-33	3.75e-31		-2.0969	6.7663e-113	7.1007e-111		-1.9891	1.9637e-31	1.2741e-29		-2.0587	0.44976	0.73778		1e-50	tetur05g04960	Ssplicing factor, arginine/serine-rich 6		1e-95	Bos taurus serine/arginine-rich splicing factor 6
Unigene17707	646	1.6224	0	6.8282	15.6337		-2.0734	1.99e-06	2.66e-05		-	-	-		-3.2685	4.8856e-14	1.2774e-12		-	-	-		-	-	-		-	-
CL4150.Contig1	6267	4.5237	3.5795	19.0409	18.2988		-2.0735	3.62e-79	6.73e-77		-2.4113	5.9623e-242	1.5937e-239		-2.0162	5.8034e-74	9.6209e-72		-2.3539	3.1194e-08	1.0595e-06		0	tetur26g00090	Predicted ubiquitin protein ligase E3 component n-recognin 2		0	Homo sapiens E3 ubiquitin-protein ligase UBR2
Unigene2426	299	112.517	156.961	488.967	434.307		-2.1196	6.35e-61	9.12e-59		-1.6393	1.8e-304	5.9254e-302		-1.9486	1.0789e-46	1.04e-44		-1.4683	0.082081	0.31815		-	-	-		-	-
CL2127.Contig3	3366	0.685	1.0523	3.0692	2.9471		-2.1637	4.41e-05	0.000453		-1.5443	1.2106e-23	3.0854e-22		-2.1051	0.00010319	0.00079711		-1.4857	0.40831	0.72008		0	tetur08g01730	Similar to deep orange, Vps18 homologue		0	Danio rerio vacuolar protein sorting-associated protein 18 homolog
CL771.Contig3	669	34.8569	54.2681	158.416	129.435		-2.1842	2.89e-41	2.73e-39		-1.5455	7.7795e-230	1.9942e-227		-1.8927	1.7721e-25	9.0014e-24		-1.254	1.9639e-15	1.2234e-13		1e-80	tetur20g00050	Hypothetica protein		-	-
CL24.Contig2	877	5.6167	0.3366	26.7365	14.5822		-2.251	3.6e-30	2.4e-28		-6.3116	3.3487e-54	1.847e-52		-1.3764	4.5317e-16	1.3619e-14		-5.437	7.5337e-05	0.0013846		6e-107	tetur28g02400	60S ribosomal protein L10a		2e-98	Drosophila melanogaster 60S ribosomal protein L10a-2
CL2570.Contig2	741	3.6067	3.585	19.5031	16.3714		-2.435	8.63e-11	2.05e-09		-2.4437	2.8681e-37	1.1226e-35		-2.1824	2.6718e-08	3.9266e-07		-2.1911	0.1178	0.39301		3e-62	tetur08g04940	Hypothetical protein F32D8.5		7e-19	Drosophila melanogaster mitochondrial transmembrane protein 70 homolog
CL2265.Contig2	371	7.3449	15.1163	40.0488	42.0412		-2.4469	3.77e-06	4.8e-05		-1.4057	1.7426e-38	7.0868e-37		-2.517	9.4716e-07	1.0825e-05		-1.4757	0.041889	0.21399		-	-	-		-	-
Unigene9503	875	12.7564	16.1919	69.581	49.4468		-2.4475	2.05e-35	1.63e-33		-2.1034	1.8201e-152	2.8178e-150		-1.9547	1.4842e-18	5.2072e-17		-1.6106	3.645e-06	9.0607e-05		-	-	-		-	-
Unigene7	1269	187.643	414.022	1039.31	945.936		-2.4696	-	-		-1.3278	-	-		-2.3338	4e-308	2.7429e-305		-1.192	3.2584e-19	2.4629e-17		5e-47	tetur13g00510	Histone 2B		5e-56	Drosophila yakuba histone H2B
CL3137.Contig1	612	2.3119	1.9292	14.2253	11.4246		-2.6213	6.54e-08	1.1e-06		-2.8824	5.7986e-25	1.5512e-23		-2.305	5.9743e-06	5.9256e-05		-2.5661	0.73338	0.89386		2e-47	tetur07g00570	Similar to nuclear undecaprenyl pyrophosphate synthase 1 homolog		9e-10	Mus musculus Nogo-B receptor
CL2845.Contig1	2026	0.5432	0.5828	3.4663	2.8611		-2.6738	5.34e-06	6.63e-05		-2.5723	7.7124e-21	1.7414e-19		-2.397	0.00011972	0.00091375		-2.2955	0.25075	0.57831		1e-58	tetur06g03280	Hypothetical protein		3e-39	Mus musculus transmembrane protein 65
CL762.Contig4	1195	8.8142	16.549	63.8676	50.8082		-2.8572	2.83e-40	2.6e-38		-1.9483	1.8226e-226	4.453e-224		-2.5272	1.198e-25	6.1475e-24		-1.6183	1.379e-10	6.0038e-09		5e-62	tetur18g02070	Hypothetical protein		7e-18	Homo sapiens dentin sialophosphoprotein
Unigene10975	418	25.8253	32.4823	187.309	142.537		-2.8586	4.53e-55	5.72e-53		-2.5277	2.1748e-232	5.6208e-230		-2.4645	3.9117e-35	2.8508e-33		-2.1336	0.13531	0.42515		4e-22	tetur571g00010	Hypothetical protein		-	-
Unigene12604	3532	1.1721	1.2535	8.9064	7.6476		-2.9257	1.86e-25	1.07e-23		-2.8289	9.6739e-97	8.9772e-95		-2.7059	2.1769e-20	8.7342e-19		-2.609	0.5767	0.81726		0	tetur22g00130	Bicaudal C homolog 1		2e-112	Homo sapiens protein bicaudal C homolog 1
CL24.Contig3	905	1.3897	0.6523	10.6459	6.8014		-2.9375	7.79e-11	1.86e-09		-4.0286	7.5937e-31	2.4841e-29		-2.2911	1.6309e-06	1.7803e-05		-3.3822	0.14825	0.44979		6e-107	tetur28g02400	60S ribosomal protein L10a		2e-98	Drosophila melanogaster 60S ribosomal protein L10a-2
Unigene4610	835	1.0041	0.3535	8.341	7.2284		-3.0543	1.54e-08	2.86e-07		-4.5604	1.5084e-23	3.8289e-22		-2.8478	2.473e-07	3.1063e-06		-4.3539	0.36766	0.68609		1e-15	tetur27g00480	Multiple PDZ domain protein		2e-10	Dictyostelium discoideum nuclear transcription factor Y subunit gamma
CL3831.Contig1	1600	0.5895	0.7379	5.5863	5.0049		-3.2443	3.52e-08	6.14e-07		-2.9204	1.6363e-31	5.4728e-30		-3.0858	4.3122e-07	5.2002e-06		-2.7618	5.7087e-05	0.0010853		0	tetur08g03910	Saccharopine dehydrogenase domain-containing protein		7e-42	Homo sapiens saccharopine dehydrogenase-like oxidoreductase
CL1672.Contig1	1170	0.7614	1.0091	7.4906	5.2098		-3.2984	5.61e-08	9.51e-07		-2.892	2.2057e-31	7.3382e-30		-2.7745	5.723e-05	0.0004643		-2.3682	0.15847	0.46019		0	tetur07g01510	DNA polymerase delta catalytic subunit		2e-91	Drosophila melanogaster DNA polymerase delta catalytic subunit
CL832.Contig2	888	4.5439	3.3239	50.8498	45.0216		-3.4842	1.39e-46	1.5e-44		-3.9353	5.1254e-163	8.8557e-161		-3.3086	4.8463e-40	4.1189e-38		-3.7597	0.35932	0.68243		6e-93	tetur14g01800	Translationally controlled tumor protein		2e-61	Ixodes scapularis translationally-controlled tumor protein homolog
CL829.Contig2	1796	2.0133	2.4652	23.3321	20.7628		-3.5347	1.15e-37	9.84e-36		-3.2425	2.6365e-153	4.1021e-151		-3.3664	4.066e-32	2.7142e-30		-3.0742	0.32763	0.64872		0	tetur10g03540	Conserved hypothetica protein		2e-74	Homo sapiens UPF0553 protein C9orf64
CL1095.Contig2	1110	2.8798	4.7865	34.1439	16.3666		-3.5676	1.77e-30	1.21e-28		-2.8346	6.3911e-140	8.8048e-138		-2.5067	1.7662e-09	3.0417e-08		-1.7737	5.5833e-05	0.0010621		5e-118	tetur06g02590	Serine protease homologue	2e-08	2e-08	Rattus norvegicus transmembrane protease serine 9
CL2436.Contig1	1727	0.3641	0.3418	4.537	3.7717		-3.6393	1.37e-08	2.57e-07		-3.7305	1.2983e-30	4.2163e-29		-3.3728	5.9957e-07	7.0997e-06		-3.464	0.4965	0.776		0	tetur10g04110	Alanine aminotransferase		3e-141	Mus musculus alanine aminotransferase 2
CL1554.Contig2	1835	0.7996	0.6434	13.9484	11.4309		-4.1247	8.64e-29	5.49e-27		-4.4382	2.3464e-106	2.3594e-104		-3.8375	7.3102e-23	3.3018e-21		-4.1511	0.50645	0.77364		0	tetur10g04010	26S proteasome non-ATPase regulatory subunit 11		1e-158	Rattus norvegicus 26S proteasome non-ATPase regulatory subunit 11
CL837.Contig1	1090	0.2885	0.5416	5.9637	4.4957		-4.3696	6e-07	8.8e-06		-3.4609	3.9692e-29	1.229e-27		-3.9619	5.1436e-05	0.00042137		-3.0532	0.010555	0.08264		1e-157	tetur10g03760	Hypothetical protein		5e-28	Mus musculus uncharacterized protein C3orf38 homolog
CL2031.Contig1	1283	0.1634	0	4.0261	2.9344		-4.6229	1.93e-07	3.01e-06		-	-	-		-4.1666	1.5013e-05	0.00013693		-	-	-		0	tetur10g03960	Prolyl-tRNA synthetase		4e-86	Rattus norvegicus probable mitochondrial proline--tRNA ligase
CL3679.Contig1	2218	0.189	0.1331	5.312	3.7181		-4.8128	8.61e-15	2.76e-13		-5.3187	9.4885e-55	5.2988e-53		-4.2981	3.619e-10	6.6621e-09		-4.804	0.13366	0.42202		0	tetur19g02540	Predicted EH domain binding protein 1		2e-29	Mus musculus EH domain-binding protein 1
CL3606.Contig1	991	0.4759	11.9138	67.1758	37.9905		-7.1411	2.02e-46	2.18e-44		-2.4953	-	-		-6.3188	4.2624e-17	1.3623e-15		-1.673	0.15492	0.45665		7e-118	tetur03g05550	Golgi-specific brefeldin A-resistance guanine nucleotide exchange factor 1		1e-67	Homo sapiens golgi-specific brefeldin A-resistance guanine nucleotide exchange factor 1
CL2710.Contig3	1174	0.0893	0	29.168	30.0325		-8.3515	1.68e-46	1.81e-44		-	-	-		-8.3936	9.5265e-48	9.3933e-46		-	-	-		3e-101	tetur10g03690	Pangolin		8e-48	Drosophila melanogaster protein pangolin, isoforms A/H/I
CL3666.Contig2	393	0.9334	489.689	2891.04	1551.01		-11.5968	-	-		-2.5617	-	-		-10.6984	1.4559e-252	8.1347e-250		-1.6633	0.075978	0.30833		-	-	-		-	-
FDR, False Discovery Rate; FPKM, Fragments Per Kilobase of exon per Million mapped fragments.
aFold change is log2(R1 or R2/W1 or W2), >log2=1 or <log2=-1.
bFDR exhibits at least 1E-3 or less.
cGenes whose E-values exhibite at least 1E-5 or less, with the BLAST searches.
