# Supplementary material for: Intraspecific variation among Tetranychid mites for ability to detoxify and to induce plant defenses
Source: Sci Rep. 2017 Feb 27;7:43200. doi: 10.1038/srep43200 (PMC5327432; doi:10.1038/srep43200)
Supplement: Supplemental Table 3 [file srep43200-s3.xlsx]

## Sheet: Sheet4
Supplemental Table 3. Transcription factor and protein modification enzyme genes differentially expressed between Red and White strains.
		Tetranychus database ID	FPKM					Fold expressiona
	Gene ID		R1	R2	W1	W2		R1/W1	R2/W1	R1/W2	R2/W2
Transcription factor
Pangolin	CL2710.Contig4	tetur10g03690	29.2304	29.1109	0.7038	0.4831		5.3762	5.3703	5.919	5.9131
Maf	CL3742.Contig1	tetur28g00400	19.9887	20.7473	9.3015	9.1852		1.1036	1.1574	1.1218	1.1755
YY1 transcription factor	Unigene11830	tetur09g00290	24.4547	33.8894	11.178	10.8453		1.1294	1.6002	1.173	1.6438
SPT20	Unigene13730	-	797.87	761.458	254.741	257.408		1.6471	1.5797	1.6321	1.5647
Pangolin	CL2710.Contig2	tetur10g03680	0	0	18.0505	10.4079		-	-	-	-
Pangolin	CL2710.Contig3	tetur10g03690	0.0893	0	29.168	30.0325		-8.3515	-	-8.3936	-
PDZ domain protein	Unigene4610	tetur27g00480	1.0041	0.3535	8.341	7.2284		-3.0543	-4.5604	-2.8478	-4.3539
Protein kinase
Homeodomain-interacting protein kinase	CL1485.Contig2	tetur21g02890	4.5387	7.6762	2.1919	1.7568		1.0501	1.8082	1.3693	2.1274
Serine/threonine-protein kinase tsuA	CL1490.Contig2	-	147.054	121.539	56.4328	55.624		1.3817	1.1068	1.4026	1.1276
Alpha-protein kinase 1	CL1697.Contig1	tetur19g02740	4.1599	3.1807	0.3961	0.2791		3.3926	3.0054	3.8977	3.5105
Protein kinase-like protein SgK196	CL3065.Contig1	tetur02g05000	2.2466	2.4881	0.9785	0.9643		1.1991	1.3464	1.2202	1.3675
Serine/threonine-protein kinase PRP4 homolog	CL3206.Contig2	tetur27g00550	13.8837	12.112	4.9704	3.8916		1.482	1.285	1.835	1.638
Serine/threonine-protein kinase	CL3406.Contig1	tetur01g10400	4.2364	3.7177	1.751	1.5929		1.2747	1.0862	1.4112	1.2228
Serine/threonine-protein kinase	CL4727.Contig2	tetur05g08780	1.4906	2.7549	0.5159	0.4781		1.5307	2.4168	1.6405	2.5266
Dual specificity protein kinase	Unigene1158	tetur33g00270	5.56	40.06	0	0.18		-	-	4.93	7.77
Serine/threonine-protein kinase	Unigene9309	tetur01g14640	3.2059	4.6162	0.1335	0.11		4.5858	5.1118	4.8652	5.3911
Serine/threonine-protein kinase PRP4 homolog	Unigene14658	tetur27g00550	58.9837	65.2109	28.7498	20.5684		1.0368	1.1816	1.5199	1.6647
Protein phosphatase
Protein phosphatase 1K	Unigene92	tetur07g01490	1.0055	1.5805	0.0518	0.0533		4.2788	4.9313	4.2376	4.8901
Neurabin-1	CL2007.Contig2	tetur22g01130	0.6905	0.6823	0.0805	0.0414		3.1006	3.0833	4.0599	4.0427
Non-receptor protein-tyrosine phosphatase 4	CL202.Contig18	tetur09g03690	1.6472	2.7062	0.4751	0.5283		1.7937	2.51	1.6406	2.3568
Protein phosphatase 1G	CL2375.Contig1	tetur26g01560	2.2925	1.4455	0.36	0.2731		2.6709	2.0055	3.0694	2.4041
Serine/threonine-protein phosphatase PGAM5	CL605.Contig1	tetur02g13700	6.5181	7.0524	1.9985	1.8898		1.7055	1.8192	1.7862	1.8999
Serine/threonine-protein phosphatase PGAM5	CL605.Contig2	tetur02g13700	7.042	8.5762	3.1971	2.5684		1.1392	1.4236	1.4551	1.7395
Serine/threonine-protein phosphatase 2A	CL1594.Contig1	tetur35g01200	7.3171	7.7532	2.9153	2.4785		1.3276	1.4111	1.5618	1.6453
Serine/threonine-protein phosphatase 6	Unigene644	tetur08g00280	37.0655	39.2868	14.9649	13.5761		1.3085	1.3925	1.449	1.533
Protein-tyrosine phosphatase 1	Unigene7017	tetur24g01150	11.514	13.6035	5.4742	3.8431		1.0727	1.3133	1.583	1.8236
Ubiquitin ligase
E3 ubiquitin-protein ligase RNF25	CL1816.Contig1	tetur04g02070	33.0938	39.2692	15.0719	15.0355		1.1347	1.3815	1.1382	1.385
E3 ubiquitin-protein ligase RNF25	CL1816.Contig2	tetur04g02070	23.4637	23.0099	11.0071	10.6483		1.092	1.0638	1.1398	1.1116
Ubiquitin-like-conjugating enzyme ATG10	CL2094.Contig1	-	57.6432	60.4659	20.2293	16.8255		1.5107	1.5797	1.7765	1.8455
Ubiquitin-conjugating enzyme E2W	CL3226.Contig2	tetur18g01200	6.1339	7.4644	2.6839	2.893		1.1925	1.4757	1.0842	1.3675
E3 ubiquitin-protein ligase Bre1	CL4106.Contig1	tetur05g01220	4.3447	4.2406	1.5635	1.9318		1.4745	1.4395	1.1693	1.1343
E3 ubiquitin-protein ligase UBR2	CL4150.Contig2	tetur26g00090	14.5846	15.9523	0.5071	0.4738		4.846	4.9754	4.944	5.0733
E3 ubiquitin-protein ligase MIB2	Unigene3694	tetur02g13330	28.7683	34.1904	13.0884	7.5114		1.1362	1.3853	1.9373	2.1864
E3 ubiquitin-protein ligase UBR2	CL4150.Contig1	tetur26g00090	4.5237	3.5795	19.0409	18.2988		-2.0735	-2.4113	-2.0162	-2.3539
FPKM, Fragments Per Kilobase of exon per Million mapped fragments.
aFold change is log2(R1 or R2/W1 or W2) , >log2=1 or <log2=-1.
