# Supplementary material for: Intraspecific variation among Tetranychid mites for ability to detoxify and to induce plant defenses
Source: Sci Rep. 2017 Feb 27;7:43200. doi: 10.1038/srep43200 (PMC5327432; doi:10.1038/srep43200)
Supplement: Supplemental Table 4 [file srep43200-s4.xls]

## Sheet: Sheet1
Supplemental Table 4. Primers used for qPCR analysis.
Annotation	Gene ID	Tetranychus database ID	Forward primer (5’ to 3’)	Reverse primer (5’ to 3’)
CYP	CL1948.Contig1	tetur36g00920	CGTATTCGTCCTCCAGTTCC	GAAGACATGCGGTTCAGGAT
GST	CL1160.Contig2	tetur26g02802	AGTTAAAATCGTCGCCAAGC	TCCCAAAGAGCAAATCCATC
Carboxylesterase	CL1837.Contig2	tetur01g08680	TCATGTTCAAAATCGCCAAA	CTGCAAAAGCTTTGGATGGT
ABC transporter	CL210.Contig5	tetur03g09800	GACGCAACTTCGATCCATTT	TGCCTTTGACCAACACTCAG
DnaJ	CL1638.Contig1	tetur01g13410	CAGGGGATCAAGTGACCCTA	GAACTCTCCTGCTCCATTGC
Hsp27	Unigene9853	tetur22g01530	GCTGGACCTTCATCTGCTTC	TCCATCTGATTTTTCCTCGTG
Histone H3		tetur05g07250	TCACCAATCGTTGGAAAGGT	GGCTGCTCGTAAATCTGCTC
